# Supplementary material for: Harnessing Apple Cell Suspension Cultures in Bioreactors for Triterpene Production: Transcriptomic Insights into Biomass and Triterpene Biosynthesis
Source: Int J Mol Sci. 2025 Mar 29;26(7):3188. doi: 10.3390/ijms26073188 (PMC11989043; doi:10.3390/ijms26073188)
Supplement: Supplementary file 1 [file ijms-26-03188-s001.zip]

Archive with 2 entries (2 files):
- Data S1.xls
- FigS1.tif
