# Supplementary material for: Harnessing Apple Cell Suspension Cultures in Bioreactors for Triterpene Production: Transcriptomic Insights into Biomass and Triterpene Biosynthesis
Source: Int J Mol Sci. 2025 Mar 29;26(7):3188. doi: 10.3390/ijms26073188 (PMC11989043; doi:10.3390/ijms26073188)
Supplement: Supplementary file 1 [file ijms-26-03188-s001.zip › Data S1.xls]

## Sheet: Differentially expressed genes
Feature ID	Experiment - Range (original values)	Experiment - IQR (original values)	Experiment - Difference (original values)	Experiment - Fold Change (original values)	ANOVA original values - Max difference	ANOVA original values - Max fold change	ANOVA original values - Test statistic	ANOVA original values - P-value	ANOVA original values - FDR p-value correction	Annotations - RefSeq protein ID	Annotations - Description	Annotations - Gene symbol	Annotations - Annotation notes	TP1 - TP1_Rep1 - Expression values	TP1 - TP1_Rep1 - Unique gene reads	TP1 - TP1_Rep1 - Total gene reads	TP1 - TP1_Rep1 - RPKM	TP1 - TP1_Rep1 - Chromosome	TP1 - TP1_Rep1 - Chromosome region start	TP1 - TP1_Rep1 - Chromosome region end	TP1 - TP1_Rep2 - Expression values	TP1 - TP1_Rep2 - Unique gene reads	TP1 - TP1_Rep2 - Total gene reads	TP1 - TP1_Rep2 - RPKM	TP1 - TP1_Rep2 - Chromosome	TP1 - TP1_Rep2 - Chromosome region start	TP1 - TP1_Rep2 - Chromosome region end	TP1 - TP1_Rep3 - Expression values	TP1 - TP1_Rep3 - Unique gene reads	TP1 - TP1_Rep3 - Total gene reads	TP1 - TP1_Rep3 - RPKM	TP1 - TP1_Rep3 - Chromosome	TP1 - TP1_Rep3 - Chromosome region start	TP1 - TP1_Rep3 - Chromosome region end	TP1 - Means	TP2 - TP2_Rep1 - Expression values	TP2 - TP2_Rep1 - Unique gene reads	TP2 - TP2_Rep1 - Total gene reads	TP2 - TP2_Rep1 - RPKM	TP2 - TP2_Rep1 - Chromosome	TP2 - TP2_Rep1 - Chromosome region start	TP2 - TP2_Rep1 - Chromosome region end	TP2 - TP2_Rep2 - Expression values	TP2 - TP2_Rep2 - Unique gene reads	TP2 - TP2_Rep2 - Total gene reads	TP2 - TP2_Rep2 - RPKM	TP2 - TP2_Rep2 - Chromosome	TP2 - TP2_Rep2 - Chromosome region start	TP2 - TP2_Rep2 - Chromosome region end
MD00G1000500	6.05918	3.9272	-5.02482	-4.77761	-5.02482	-4.77761	39.0168	0.000248919	0.00300917	XP_009347087	myb family transcription factor PHL11 [Pyrus x bretschneideri]	AT5G45580.1	Homeodomain-like superfamily protein	1.29557	20	20	1.29557	MD00G1000500	0	1581	1.86937	25	25	1.86937	MD00G1000500	0	1581	1.07125	14	14	1.07125	MD00G1000500	0	1581	1.41207	7.04739	113	113	7.04739	MD00G1000500	0	1581	6.79477	111	111	6.79477	MD00G1000500	0	1581
MD00G1002000	6.21382	4.62801	-5.48591	-2.09229	-5.48591	-2.09229	27.8248	0.000642823	0.0051759	XP_008238054	uncharacterized protein LOC103336734 isoform X2 [Prunus mume]	AT1G22970.1	unknown protein; BEST Arabidopsis thaliana protein match is: unknown protein (TAIR:AT1G71150.1); Has 134 Blast hits to 132 proteins in 48 species: Archae - 0; Bacteria - 0; Metazoa - 66; Fungi - 10; Plants - 48; Viruses - 0; Other Eukaryotes - 10 (source: NCBI BLink).	8.76331	329	348	8.76331	MD00G1002000	0	4067	8.77851	287	302	8.77851	MD00G1002000	0	4067	7.55535	244	254	7.55535	MD00G1002000	0	4067	8.36572	9.89163	388	408	9.89163	MD00G1002000	0	4067	10.5893	431	445	10.5893	MD00G1002000	0	4067
MD00G1002100	52.6245	28.0609	-41.5414	-2.30096	-41.5414	-2.30096	16.2929	0.00273896	0.0129863	XP_009365752	acyl-CoA-binding protein [Pyrus x bretschneideri]	AT1G31812.1	"ACBP6, ACBP acyl-CoA-binding protein 6 "	45.9844	427	427	45.9844	MD00G1002100	0	951	55.0695	443	443	55.0695	MD00G1002100	0	951	54.1906	426	426	54.1906	MD00G1002100	0	951	51.7482	41.4726	400	400	41.4726	MD00G1002100	0	951	47.0159	462	462	47.0159	MD00G1002100	0	951
MD00G1002600	18.0186	8.41138	-15.3778	-3.15364	-15.3778	-3.15364	66.0241	5.498e-05	0.00138126	XP_008376497	transcription factor bHLH118-like [Malus domestica]	AT5G51790.1	basic helix-loop-helix (bHLH) DNA-binding superfamily protein	18.6736	161	161	18.6736	MD00G1002600	0	883	19.8148	146	148	19.8148	MD00G1002600	0	883	19.1806	140	140	19.1806	MD00G1002600	0	883	19.223	21.6632	194	194	21.6632	MD00G1002600	0	883	24.0031	218	219	24.0031	MD00G1002600	0	883
MD00G1003800	15.5063	7.63977	-11.1269	-3.14955	-11.1269	-3.14955	26.2221	0.00075753	0.00571039	XP_008376500	"phosphoglucomutase, chloroplastic-like [Malus domestica]"	AT5G51820.1	"PGM, ATPGMP, PGM1, STF1 phosphoglucomutase "	7.06943	147	154	7.06943	MD00G1003800	0	2231	7.10057	127	134	7.10057	MD00G1003800	0	2231	6.45271	117	119	6.45271	MD00G1003800	0	2231	6.87424	8.17625	178	185	8.17625	MD00G1003800	0	2231	8.02519	175	185	8.02519	MD00G1003800	0	2231
MD00G1004100	8.18801	3.26009	-5.46716	-2.85836	-5.46716	-2.85836	14.9408	0.00343612	0.0151533	XP_008376501	probable fructokinase-7 [Malus domestica]	AT5G51830.1	pfkB-like carbohydrate kinase family protein	10.057	169	169	10.057	MD00G1004100	0	1721	6.59445	96	96	6.59445	MD00G1004100	0	1721	8.57579	122	122	8.57579	MD00G1004100	0	1721	8.40908	7.39079	127	129	7.39079	MD00G1004100	0	1721	7.64789	134	136	7.64789	MD00G1004100	0	1721
MD00G1005000	18.6076	6.62597	-13.9555	-7.57279	-13.9555	-7.57279	11.4451	0.00678577	0.0242569	XP_018499529	pentatricopeptide repeat-containing protein At4g38010-like [Pyrus x bretschneideri]	AT4G38010.1	Pentatricopeptide repeat (PPR-like) superfamily protein	11.5162	131	131	11.5162	MD00G1005000	0	1165	10.1476	100	100	10.1476	MD00G1005000	0	1165	16.0954	155	155	16.0954	MD00G1005000	0	1165	12.5864	19.8895	235	235	19.8895	MD00G1005000	0	1165	9.47027	114	114	9.47027	MD00G1005000	0	1165
MD00G1005300	59.4793	31.4187	40.7123	5.8284	40.7123	5.8284	13.1191	0.0048054	0.0190745	XP_017188765	uncharacterized protein LOC103439700 [Malus domestica]	AT4G25433.1	peptidoglycan-binding LysM domain-containing protein	51.864	158	158	51.864	MD00G1005300	0	312	27.6603	73	73	27.6603	MD00G1005300	0	312	66.3035	171	171	66.3035	MD00G1005300	0	312	48.6092	9.16485	29	29	9.16485	MD00G1005300	0	312	6.8242	22	22	6.8242	MD00G1005300	0	312
MD00G1005600	7.6888	3.92471	5.71644	2.43751	5.71644	2.43751	9.90007	0.0097064	0.0313692	XP_008376511	sorbitol dehydrogenase-like [Malus domestica]	AT5G51970.2	GroES-like zinc-binding alcohol dehydrogenase family protein	4.42924	49	49	4.42924	MD00G1005600	0	1133	3.44328	31	33	3.44328	MD00G1005600	0	1133	4.05741	38	38	4.05741	MD00G1005600	0	1133	3.97664	9.74698	109	112	9.74698	MD00G1005600	0	1133	8.2002	95	96	8.2002	MD00G1005600	0	1133
MD00G1005700	21.4654	14.2649	16.6031	5.51807	16.6031	5.51807	38.3232	0.000261901	0.00308644	XP_009371268	sorbitol dehydrogenase-like [Pyrus x bretschneideri]	AT5G51970.2	GroES-like zinc-binding alcohol dehydrogenase family protein	4.01506	65	65	4.01506	MD00G1005700	0	1658	2.92339	39	41	2.92339	MD00G1005700	0	1658	4.086	49	56	4.086	MD00G1005700	0	1658	3.67482	5.64964	87	95	5.64964	MD00G1005700	0	1658	4.49458	70	77	4.49458	MD00G1005700	0	1658
MD00G1006100	16.2239	10.986	13.6159	59.6963	13.6159	59.6963	104.884	1.42309e-05	0.0007651	XP_009371272	sorbitol dehydrogenase-like [Pyrus x bretschneideri]	AT5G51970.2	GroES-like zinc-binding alcohol dehydrogenase family protein	0.31905	1	1	0.31905	MD00G1006100	0	321	0	0	0	0	MD00G1006100	0	321	0.376869	1	1	0.376869	MD00G1006100	0	321	0.231973	0.614337	2	2	0.614337	MD00G1006100	0	321	0	0	0	0	MD00G1006100	0	321
MD00G1006200	26.4855	18.16	22.7039	112.135	22.7039	112.135	65.3737	5.65816e-05	0.00139494	XP_009371268	sorbitol dehydrogenase-like [Pyrus x bretschneideri]	AT5G51970.2	GroES-like zinc-binding alcohol dehydrogenase family protein	0.284486	2	2	0.284486	MD00G1006200	0	720	0.328387	2	2	0.328387	MD00G1006200	0	720	0	0	0	0	MD00G1006200	0	720	0.204291	0.547784	2	4	0.547784	MD00G1006200	0	720	0.268832	2	2	0.268832	MD00G1006200	0	720
MD00G1006900	5.94403	3.2579	-5.02084	-2.90662	-5.02084	-2.90662	46.4227	0.000151724	0.00230802	XP_017187696	LOW QUALITY PROTEIN: uncharacterized protein LOC103435116 [Malus domestica]	AT1G29750.2	RKF1 receptor-like kinase in flowers 1	4.65242	151	151	4.65242	MD00G1006900	0	3324	5.01471	139	141	5.01471	MD00G1006900	0	3324	4.22174	114	116	4.22174	MD00G1006900	0	3324	4.62963	7.5345	253	254	7.5345	MD00G1006900	0	3324	7.9485	267	273	7.9485	MD00G1006900	0	3324
MD00G1007800	6.9273	4.3356	-5.03069	-2.04059	-5.03069	-2.04059	8.55337	0.0137872	0.0407432	NP_001315815	heat stress transcription factor A-4c-like [Malus domestica]	AT4G18880.1	"AT-HSFA4A, HSF A4A heat shock transcription factor A4A "	6.39299	151	151	6.39299	MD00G1007800	0	2419	3.07888	63	63	3.07888	MD00G1007800	0	2419	5.8512	117	117	5.8512	MD00G1007800	0	2419	5.10769	8.55983	206	210	8.55983	MD00G1007800	0	2419	7.24146	177	181	7.24146	MD00G1007800	0	2419
MD00G1008100	56.1651	30.7965	-49.6108	-11.6801	-49.6108	-11.6801	19.8917	0.00160979	0.00918999	XP_008371510	U-box domain-containing protein 17-like [Malus domestica]	AT1G29340.1	"PUB17, ATPUB17 plant U-box 17 "	31.5995	689	697	31.5995	MD00G1008100	0	2259	18.2117	342	348	18.2117	MD00G1008100	0	2259	38.1293	701	712	38.1293	MD00G1008100	0	2259	29.3135	39.5452	886	906	39.5452	MD00G1008100	0	2259	19.7929	454	462	19.7929	MD00G1008100	0	2259
MD00G1009200	16.4494	6.72256	-15.5052	-17.2168	-15.5052	-17.2168	104.988	1.41896e-05	0.000764847	XP_008371504	uncharacterized protein LOC103434909 [Malus domestica]	AT1G29290.1	unknown protein; FUNCTIONS IN: molecular_function unknown; INVOLVED IN: biological_process unknown; LOCATED IN: endomembrane system; Has 18 Blast hits to 18 proteins in 5 species: Archae - 0; Bacteria - 0; Metazoa - 0; Fungi - 0; Plants - 18; Viruses - 0; Other Eukaryotes - 0 (source: NCBI BLink).	11.3794	0	32	11.3794	MD00G1009200	0	288	9.03063	0	22	9.03063	MD00G1009200	0	288	13.8617	0	33	13.8617	MD00G1009200	0	288	11.4239	13.0099	0	38	13.0099	MD00G1009200	0	288	13.4416	0	40	13.4416	MD00G1009200	0	288
MD00G1009900	9.71827	4.39558	-6.43299	-3.4621	-6.43299	-3.4621	16.9779	0.0024569	0.0120524	XP_008353932	protein ROOT PRIMORDIUM DEFECTIVE 1-like [Malus domestica]	AT4G08940.1	Ubiquitin carboxyl-terminal hydrolase family protein	7.18256	82	85	7.18256	MD00G1009900	0	1212	8.09587	78	83	8.09587	MD00G1009900	0	1212	8.48421	79	85	8.48421	MD00G1009900	0	1212	7.92088	8.21676	97	101	8.21676	MD00G1009900	0	1212	8.06496	94	101	8.06496	MD00G1009900	0	1212
MD00G1010000	61.7404	29.883	-50.6306	-3.06367	-50.6306	-3.06367	73.9258	3.95854e-05	0.00118983	XP_008372670	probable pectin methyltransferase QUA2 [Malus domestica]	AT1G78240.2	"TSD2, QUA2 S-adenosyl-L-methionine-dependent methyltransferases superfamily protein "	71.2584	2039	2111	71.2584	MD00G1010000	0	3034	75.7475	1824	1944	75.7475	MD00G1010000	0	3034	64.3551	1504	1614	64.3551	MD00G1010000	0	3034	70.4537	75.267	2175	2316	75.267	MD00G1010000	0	3034	72.8877	2117	2285	72.8877	MD00G1010000	0	3034
MD00G1011500	8.17912	5.48217	-6.90788	-9.73986	-6.90788	-9.73986	86.8121	2.47698e-05	0.000955956	XP_008341406	uncharacterized protein LOC103404290 isoform X1 [Malus domestica]	AT5G04700.1	Ankyrin repeat family protein	7.82235	156	162	7.82235	MD00G1011500	0	2121	7.91472	130	142	7.91472	MD00G1011500	0	2121	7.35773	122	129	7.35773	MD00G1011500	0	2121	7.69827	6.46184	127	139	6.46184	MD00G1011500	0	2121	8.39577	164	184	8.39577	MD00G1011500	0	2121
MD00G1011900	27.4348	20.913	-25.2943	-19.0811	-25.2943	-19.0811	231.22	1.37511e-06	0.000300433	XP_017190790	uncharacterized protein LOC103452331 [Malus domestica]	AT3G18670.1	Ankyrin repeat family protein	28.2065	608	615	28.2065	MD00G1011900	0	2233	26.7356	502	505	26.7356	MD00G1011900	0	2233	25.1376	460	464	25.1376	MD00G1011900	0	2233	26.6933	21.8574	484	495	21.8574	MD00G1011900	0	2233	23.9673	549	553	23.9673	MD00G1011900	0	2233
MD00G1012000	17.2908	11.7831	-14.7404	-18.2557	-14.7404	-18.2557	13.9556	0.00410038	0.0171127					17.2908	34	39	17.2908	MD00G1012000	0	231	15.3531	30	30	15.3531	MD00G1012000	0	231	14.1399	26	27	14.1399	MD00G1012000	0	231	15.5946	2.98791	7	7	2.98791	MD00G1012000	0	231	12.9877	31	31	12.9877	MD00G1012000	0	231
MD00G1012200	17.1721	11.5268	11.2805	2.1069	11.2805	2.1069	17.4624	0.00228038	0.0114862	XP_009353661	"triosephosphate isomerase, cytosolic [Pyrus x bretschneideri]"	AT3G55440.1	"ATCTIMC, TPI, CYTOTPI triosephosphate isomerase "	6.65032	90	90	6.65032	MD00G1012200	0	1386	10.9178	128	128	10.9178	MD00G1012200	0	1386	13.0052	149	149	13.0052	MD00G1012200	0	1386	10.1911	11.3114	159	159	11.3114	MD00G1012200	0	1386	9.84553	141	141	9.84553	MD00G1012200	0	1386
MD00G1012300	31.0604	11.7869	21.9516	2.27924	21.9516	2.27924	13.6617	0.00433135	0.0177487	XP_009353659	"protein kinase APK1A, chloroplastic-like isoform X1 [Pyrus x bretschneideri] "	AT1G07570.1	"APK1A, APK1 Protein kinase superfamily protein "	14.9927	284	284	14.9927	MD00G1012300	0	1940	21.0844	346	346	21.0844	MD00G1012300	0	1940	15.4025	247	247	15.4025	MD00G1012300	0	1940	17.1599	31.3084	614	616	31.3084	MD00G1012300	0	1940	32.1767	645	645	32.1767	MD00G1012300	0	1940
MD00G1012600	13.3355	4.73492	-11.5028	-4.88233	-11.5028	-4.88233	39.0461	0.00024839	0.00300439	XP_008384852	factor of DNA methylation 4 [Malus domestica]	AT1G13790.1	XH/XS domain-containing protein	9.78733	278	278	9.78733	MD00G1012600	0	2909	12.842	316	316	12.842	MD00G1012600	0	2909	10.7293	258	258	10.7293	MD00G1012600	0	2909	11.1195	13.1852	389	389	13.1852	MD00G1012600	0	2909	15.2705	459	459	15.2705	MD00G1012600	0	2909
MD00G1012800	9.51404	6.83611	8.28968	24.3724	8.28968	24.3724	81.8764	2.939e-05	0.0010247	XP_008384853	(R)-mandelonitrile lyase 3-like [Malus domestica]	AT1G73050.1	Glucose-methanol-choline (GMC) oxidoreductase family protein	2.03025	45	45	2.03025	MD00G1012800	0	2270	1.30197	25	25	1.30197	MD00G1012800	0	2270	1.43891	25	27	1.43891	MD00G1012800	0	2270	1.59038	0.477803	11	11	0.477803	MD00G1012800	0	2270	0.426341	6	10	0.426341	MD00G1012800	0	2270
MD00G1012900	122.772	63.021	95.7428	2032.96	95.7428	2032.96	29.8068	0.000530858	0.0046218	XP_008384855	(R)-mandelonitrile lyase 2-like [Malus domestica]	AT1G73050.1	Glucose-methanol-choline (GMC) oxidoreductase family protein	0.502773	10	10	0.502773	MD00G1012900	0	2037	0	0	0	0	MD00G1012900	0	2037	0.593887	10	10	0.593887	MD00G1012900	0	2037	0.365553	0.0968101	2	2	0.0968101	MD00G1012900	0	2037	0	0	0	0	MD00G1012900	0	2037
MD00G1013000	17.7667	13.5375	16.1601	#DIV/0!	16.1601	#DIV/0!	152.43	4.72851e-06	0.000501956	XP_017186296	(R)-mandelonitrile lyase 2-like [Malus domestica]	AT1G73050.1	Glucose-methanol-choline (GMC) oxidoreductase family protein	0	0	0	0	MD00G1013000	0	2082	0	0	0	0	MD00G1013000	0	2082	0	0	0	0	MD00G1013000	0	2082	0	0	0	0	0	MD00G1013000	0	2082	0.0929678	2	2	0.0929678	MD00G1013000	0	2082
MD00G1013500	8.39113	2.12533	-5.33512	-4.62507	-5.33512	-4.62507	9.36557	0.0111032	0.034645	XP_008384850	uncharacterized protein LOC103447440 isoform X2 [Malus domestica]	AT5G61190.1	putative endonuclease or glycosyl hydrolase with C2H2-type zinc finger domain	4.32628	55	55	4.32628	MD00G1013500	0	1302	4.08592	45	45	4.08592	MD00G1013500	0	1302	3.53075	38	38	3.53075	MD00G1013500	0	1302	3.98098	6.89147	90	91	6.89147	MD00G1013500	0	1302	4.60855	62	62	4.60855	MD00G1013500	0	1302
MD00G1016800	26.0767	11.4567	-21.5271	-3.41571	-21.5271	-3.41571	27.5338	0.00066184	0.00526415	XP_009336228	beta-glucosidase 42-like [Pyrus x bretschneideri]	AT5G36890.2	BGLU42 beta glucosidase 42	29.7168	560	578	29.7168	MD00G1016800	0	1992	30.5043	453	514	30.5043	MD00G1016800	0	1992	31.0939	470	512	31.0939	MD00G1016800	0	1992	30.4383	22.1258	422	447	22.1258	MD00G1016800	0	1992	28.8589	542	594	28.8589	MD00G1016800	0	1992
MD00G1017200	10.8214	8.44833	-8.7311	-23.9997	-8.7311	-23.9997	95.0334	1.9006e-05	0.00086265	XP_008370857	uncharacterized protein LOC103434299 [Malus domestica]	AT5G16250.1	unknown protein; BEST Arabidopsis thaliana protein match is: unknown protein (TAIR:AT3G02640.1); Has 1807 Blast hits to 1807 proteins in 277 species: Archae - 0; Bacteria - 0; Metazoa - 736; Fungi - 347; Plants - 385; Viruses - 0; Other Eukaryotes - 339 (source: NCBI BLink).	9.19788	50	52	9.19788	MD00G1017200	0	579	10.8214	49	53	10.8214	MD00G1017200	0	579	7.31281	33	35	7.31281	MD00G1017200	0	579	9.11071	7.6633	45	45	7.6633	MD00G1017200	0	579	9.36037	47	56	9.36037	MD00G1017200	0	579
MD00G1017400	10.8414	7.2701	-8.21334	-3.71866	-8.21334	-3.71866	33.3974	0.000386114	0.00386508	XP_009361563	chromatin assembly factor 1 subunit FAS1 isoform X1 [Pyrus x bretschneideri]	AT1G65470.2	FAS1	11.3007	349	351	11.3007	MD00G1017400	0	3181	10.7776	289	290	10.7776	MD00G1017400	0	3181	10.1161	264	266	10.1161	MD00G1017400	0	3181	10.7315	9.05109	290	292	9.05109	MD00G1017400	0	3181	12.8999	419	424	12.8999	MD00G1017400	0	3181
MD00G1018300	2194.66	724.948	-1807.03	-10.366	-1807.03	-10.366	28.4147	0.000606448	0.00499461					1023.87	3503	3679	1023.87	MD00G1018300	0	368	1271.5	3798	3958	1271.5	MD00G1018300	0	368	1015.47	2950	3089	1015.47	MD00G1018300	0	368	1103.61	2342.31	8354	8742	2342.31	MD00G1018300	0	368	1535.85	5626	5840	1535.85	MD00G1018300	0	368
MD00G1018700	551.697	225.863	379.469	2.83686	379.469	2.83686	13.2841	0.00465424	0.0186353	NP_001280991	beta-galactosidase [Malus domestica]	AT2G16060.1	"GLB1, AHB1, ARATH GLB1, NSHB1, ATGLB1, HB1 hemoglobin 1 "	240.996	1963	2179	240.996	MD00G1018700	0	926	313.549	2065	2456	313.549	MD00G1018700	0	926	361.226	2398	2765	361.226	MD00G1018700	0	926	305.257	180.165	1417	1692	180.165	MD00G1018700	0	926	285.844	2329	2735	285.844	MD00G1018700	0	926
MD00G1018800	256.214	97.4918	178.8	4.64591	178.8	4.64591	17.595	0.00223505	0.0113388	XP_017190555	hemoglobin-2-like [Malus domestica]	AT2G16060.1	"GLB1, AHB1, ARATH GLB1, NSHB1, ATGLB1, HB1 hemoglobin 1 "	94.1935	292	401	94.1935	MD00G1018800	0	436	45.0101	101	166	45.0101	MD00G1018800	0	436	81.8522	183	295	81.8522	MD00G1018800	0	436	73.6853	48.6221	159	215	48.6221	MD00G1018800	0	436	71.0308	223	320	71.0308	MD00G1018800	0	436
MD00G1018900	176.312	95.7544	-132.652	-2.47615	-132.652	-2.47615	18.0098	0.00210072	0.0109051	XP_008356990	60S ribosomal protein L13a-4 [Malus domestica]	AT5G48760.2	Ribosomal protein L13 family protein	251.021	2112	2152	251.021	MD00G1018900	0	878	212.606	1547	1579	212.606	MD00G1018900	0	878	203.921	1430	1480	203.921	MD00G1018900	0	878	222.516	157.672	1361	1404	157.672	MD00G1018900	0	878	165.561	1470	1502	165.561	MD00G1018900	0	878
MD00G1020200	6.78817	2.95078	-5.06287	-11.555	-5.06287	-11.555	10.3942	0.00861601	0.0286921	XP_017180699	LOW QUALITY PROTEIN: protein TOPLESS-like [Malus domestica]	AT1G15750.4	"WSIP1, TPL Transducin family protein / WD-40 repeat family protein "	3.34611	28	28	3.34611	MD00G1020200	0	857	4.27631	29	31	4.27631	MD00G1020200	0	857	3.52902	23	25	3.52902	MD00G1020200	0	857	3.71715	6.78817	59	59	6.78817	MD00G1020200	0	857	3.27492	29	29	3.27492	MD00G1020200	0	857
MD00G1022900	30.385	23.0639	-27.4389	-2.02924	-27.4389	-2.02924	38.8052	0.000252786	0.00303235	XP_009365409	DEAD-box ATP-dependent RNA helicase 56-like [Pyrus x bretschneideri]	AT5G11170.1	DEAD/DEAH box RNA helicase family protein	55.3726	1013	1017	55.3726	MD00G1022900	0	1881	51.0335	793	812	51.0335	MD00G1022900	0	1881	55.8889	851	869	55.8889	MD00G1022900	0	1881	54.0984	35.5404	671	678	35.5404	MD00G1022900	0	1881	41.5725	787	808	41.5725	MD00G1022900	0	1881
MD00G1023000	8.4656	5.94544	7.07459	13.0133	7.07459	13.0133	34.4547	0.00035371	0.00367695	XP_009348327	uncharacterized protein LOC103939961 [Pyrus x bretschneideri]	AT5G62200.1	"Embryo-specific protein 3, (ATS3) "	0.193418	2	2	0.193418	MD00G1023000	0	1059	1.11633	10	10	1.11633	MD00G1023000	0	1059	0.45694	4	4	0.45694	MD00G1023000	0	1059	0.588895	8.65902	93	93	8.65902	MD00G1023000	0	1059	5.84881	64	64	5.84881	MD00G1023000	0	1059
MD00G1024700	7.72858	3.11381	-5.33604	-2.19137	-5.33604	-2.19137	13.2896	0.00464926	0.0186267	XP_008369297	uncharacterized protein LOC103432869 isoform X1 [Malus domestica]	AT5G45130.1	"ATRAB5A, ATRABF2A, RABF2A, RAB5A, RHA1, ATRAB-F2A, RAB-F2A RAB homolog 1 "	5.2589	59	59	5.2589	MD00G1024700	0	1149	5.55599	54	54	5.55599	MD00G1024700	0	1149	5.58021	53	53	5.58021	MD00G1024700	0	1149	5.46504	7.29425	85	85	7.29425	MD00G1024700	0	1149	7.24372	86	86	7.24372	MD00G1024700	0	1149
MD00G1025200	12.7301	6.35915	-8.03692	-2.04227	-8.03692	-2.04227	20.3206	0.00151983	0.00883848	XP_009377648	4-alpha-glucanotransferase DPE2 [Pyrus x bretschneideri]	AT2G40840.1	DPE2 disproportionating enzyme 2	16.4048	498	498	16.4048	MD00G1025200	0	3109	15.7803	415	415	15.7803	MD00G1025200	0	3109	15.0586	387	387	15.0586	MD00G1025200	0	3109	15.7479	8.27754	261	261	8.27754	MD00G1025200	0	3109	11.3309	364	364	11.3309	MD00G1025200	0	3109
MD00G1025500	34.1091	9.51185	-25.4601	-2.55395	-25.4601	-2.55395	20.5657	0.00147142	0.00865959	XP_009377647	transcription elongation factor SPT6 [Pyrus x bretschneideri]	AT1G65440.2	GTB1 global transcription factor group B1	37.5169	1017	1029	37.5169	MD00G1025500	0	2809	44.9056	1033	1067	44.9056	MD00G1025500	0	2809	43.1099	973	1001	43.1099	MD00G1025500	0	2809	41.8441	31.5566	858	899	31.5566	MD00G1025500	0	2809	41.0684	1144	1192	41.0684	MD00G1025500	0	2809
MD00G1025800	11.6853	7.53971	-10.0003	-6.68917	-10.0003	-6.68917	39.6363	0.000238039	0.00293245	XP_009348198	3-ketoacyl-CoA synthase 11-like [Pyrus x bretschneideri]	AT2G26640.1	KCS11 3-ketoacyl-CoA synthase 11	12.8191	278	279	12.8191	MD00G1025800	0	2229	9.91789	182	187	9.91789	MD00G1025800	0	2229	12.5371	229	231	12.5371	MD00G1025800	0	2229	11.758	11.3243	241	256	11.3243	MD00G1025800	0	2229	8.07581	169	186	8.07581	MD00G1025800	0	2229
MD00G1026000	28.857	9.34052	-18.7204	-2.41819	-18.7204	-2.41819	8.76775	0.0130015	0.038983	XP_008354385	TMV resistance protein N-like [Malus domestica]	AT5G36930.2	Disease resistance protein (TIR-NBS-LRR class) family	21.2031	87	159	21.2031	MD00G1026000	0	768	30.1705	64	196	30.1705	MD00G1026000	0	768	28.3535	65	180	28.3535	MD00G1026000	0	768	26.5757	38.1309	113	297	38.1309	MD00G1026000	0	768	27.9753	79	222	27.9753	MD00G1026000	0	768
MD00G1027100	16.8533	6.29065	-13.6932	-4.84023	-13.6932	-4.84023	15.5788	0.00308088	0.0140828	XP_008354386	TMV resistance protein N-like [Malus domestica]	AT1G27170.2	transmembrane receptors;ATP binding	7.11514	66	66	7.11514	MD00G1027100	0	950	9.83086	73	79	9.83086	MD00G1027100	0	950	6.23975	48	49	6.23975	MD00G1027100	0	950	7.72858	20.2392	185	195	20.2392	MD00G1027100	0	950	12.5304	116	123	12.5304	MD00G1027100	0	950
MD00G1028400	44.3403	25.0063	-38.3409	-2.03311	-38.3409	-2.03311	29.6787	0.000537269	0.00465185	XP_008347744	proteasome subunit beta type-3-A-like [Malus domestica]	AT1G21720.1	PBC1 proteasome beta subunit C1	78.2698	868	872	78.2698	MD00G1028400	0	1141	73.9776	706	714	73.9776	MD00G1028400	0	1141	74.1116	692	699	74.1116	MD00G1028400	0	1141	75.453	54.7016	623	633	54.7016	MD00G1028400	0	1141	57.5079	671	678	57.5079	MD00G1028400	0	1141
MD00G1028800	9.66174	6.45817	-7.37068	-2.05974	-7.37068	-2.05974	18.2386	0.00203119	0.0106741	XP_008378444	replication factor C subunit 3 [Malus domestica]	AT1G77470.1	"RFC3, RFC5 replication factor C subunit 3 "	12.3962	275	275	12.3962	MD00G1028800	0	2272	14.101	271	271	14.101	MD00G1028800	0	2272	14.8024	278	278	14.8024	MD00G1028800	0	2272	13.7665	10.893	249	251	10.893	MD00G1028800	0	2272	16.2293	379	381	16.2293	MD00G1028800	0	2272
MD00G1029300	172.476	119.959	-147.07	-2.56272	-147.07	-2.56272	25.0367	0.000860534	0.00617526	XP_008365198	"probable L-ascorbate peroxidase 6, chloroplastic isoform X1 [Malus domestica]"	AT1G77490.1	TAPX thylakoidal ascorbate peroxidase	248.335	3208	3208	248.335	MD00G1029300	0	1323	223.66	2503	2503	223.66	MD00G1029300	0	1323	251.551	2751	2751	251.551	MD00G1029300	0	1323	241.182	79.0747	1061	1061	79.0747	MD00G1029300	0	1323	99.5593	1361	1361	99.5593	MD00G1029300	0	1323
MD00G1029400	44.0794	24.5247	-32.6906	-3.08472	-32.6906	-3.08472	18.2874	0.00201677	0.010627	XP_009336422	"probable L-ascorbate peroxidase 6, chloroplastic isoform X1 [Pyrus x bretschneideri] "	AT1G77490.1	TAPX thylakoidal ascorbate peroxidase	40.8834	99	99	40.8834	MD00G1029400	0	248	48.6224	102	102	48.6224	MD00G1029400	0	248	55.6094	114	114	55.6094	MD00G1029400	0	248	48.3717	11.53	29	29	11.53	MD00G1029400	0	248	17.951	46	46	17.951	MD00G1029400	0	248
MD00G1029500	54.8501	17.406	-38.6121	-4.48197	-38.6121	-4.48197	13.7951	0.00422442	0.0174532					30.4391	94	96	30.4391	MD00G1029500	0	323	36.2344	98	99	36.2344	MD00G1029500	0	323	41.5734	110	111	41.5734	MD00G1029500	0	323	36.0823	57.6954	186	189	57.6954	MD00G1029500	0	323	51.2362	170	171	51.2362	MD00G1029500	0	323
MD00G1031100	12.4728	5.08236	-9.08885	-2.26242	-9.08885	-2.26242	12.1289	0.00586529	0.0218892	XP_009335362	serine/threonine-protein kinase TOR isoform X2 [Pyrus x bretschneideri]	AT1G50030.1	TOR target of rapamycin	11.8332	659	907	11.8332	MD00G1031100	0	7850	11.9273	538	792	11.9273	MD00G1031100	0	7850	11.4502	522	743	11.4502	MD00G1031100	0	7850	11.7369	13.6032	732	1083	13.6032	MD00G1031100	0	7850	15.497	834	1257	15.497	MD00G1031100	0	7850
MD00G1031200	8.75185	5.60967	-6.90979	-10.13	-6.90979	-10.13	45.5765	0.000159919	0.00237299	XP_018498287	inositol-tetrakisphosphate 1-kinase 3 isoform X1 [Pyrus x bretschneideri]	AT4G08170.2	"Inositol 1,3,4-trisphosphate 5/6-kinase family protein "	1.56647	28	29	1.56647	MD00G1031200	0	1896	0.872926	14	14	0.872926	MD00G1031200	0	1896	0.829469	10	13	0.829469	MD00G1031200	0	1896	1.08962	7.28067	125	140	7.28067	MD00G1031200	0	1896	6.48259	106	127	6.48259	MD00G1031200	0	1896
MD00G1034600	8.9	5.13489	-7.98468	-36.7744	-7.98468	-36.7744	85.4785	2.59166e-05	0.000972735	XP_008392652	"beta-1,6-galactosyltransferase GALT31A-like [Malus domestica]"	AT1G32930.1	Galactosyltransferase family protein	5.94941	97	98	5.94941	MD00G1034600	0	1687	5.60613	78	80	5.60613	MD00G1034600	0	1687	7.67297	103	107	7.67297	MD00G1034600	0	1687	6.4095	8.41645	142	144	8.41645	MD00G1034600	0	1687	7.17098	124	125	7.17098	MD00G1034600	0	1687
MD00G1036800	43.1631	33.7118	39.3135	15.679	39.3135	15.679	202.306	2.04455e-06	0.000353417	XP_008381985	ABC transporter G family member 11-like [Malus domestica]	AT1G17840.1	"WBC11, ABCG11, DSO, COF1, ATWBC11 white-brown complex homolog protein 11 "	4.33892	106	106	4.33892	MD00G1036800	0	2502	2.83499	60	60	2.83499	MD00G1036800	0	2502	4.54502	94	94	4.54502	MD00G1036800	0	2502	3.90631	3.58621	91	91	3.58621	MD00G1036800	0	2502	2.70766	70	70	2.70766	MD00G1036800	0	2502
MD00G1037100	55.1488	27.4541	39.1404	4.12792	39.1404	4.12792	25.9888	0.000776446	0.00580739	XP_008381990	"phospho-2-dehydro-3-deoxyheptonate aldolase 2, chloroplastic-like [Malus domestica]"	AT1G22410.1	Class-II DAHP synthetase family protein	19.9271	420	423	19.9271	MD00G1037100	0	2174	21.8602	402	402	21.8602	MD00G1037100	0	2174	19.3649	348	348	19.3649	MD00G1037100	0	2174	20.3841	8.57204	189	189	8.57204	MD00G1037100	0	2174	14.0673	314	316	14.0673	MD00G1037100	0	2174
MD00G1037400	27.5682	20.8729	22.3719	6.5435	22.3719	6.5435	12.1593	0.00582839	0.0218021	XP_009364189	cytochrome P450 82A3-like [Pyrus x bretschneideri]	AT2G25160.1	CYP82F1 cyto	4.68565	0	14	4.68565	MD00G1037400	0	306	3.86337	0	10	3.86337	MD00G1037400	0	306	3.55808	0	9	3.55808	MD00G1037400	0	306	4.0357	10.9557	0	34	10.9557	MD00G1037400	0	306	11.0696	0	35	11.0696	MD00G1037400	0	306
MD00G1037500	100.988	33.8842	67.0049	4.79767	67.0049	4.79767	8.94557	0.0123945	0.0376128	XP_009364189	cytochrome P450 82A3-like [Pyrus x bretschneideri]	AT4G31940.1	CYP82C4 cyto	15.594	0	185	15.594	MD00G1037500	0	1215	17.1248	0	176	17.1248	MD00G1037500	0	1215	20.2123	0	203	20.2123	MD00G1037500	0	1215	17.6437	30.0267	0	370	30.0267	MD00G1037500	0	1215	31.065	0	390	31.065	MD00G1037500	0	1215
MD00G1037700	22.7917	8.89107	-17.6981	-5.56454	-17.6981	-5.56454	66.0379	5.49468e-05	0.00138126	XP_017181489	putative potassium transporter 12 [Malus domestica]	AT4G23160.1	CRK8 cysteine-rich RLK (RECEPTOR-like protein kinase) 8	20.854	417	843	20.854	MD00G1037700	0	4140	24.5862	304	861	24.5862	MD00G1037700	0	4140	19.2858	286	660	19.2858	MD00G1037700	0	4140	21.5753	19.4344	370	816	19.4344	MD00G1037700	0	4140	24.8728	440	1064	24.8728	MD00G1037700	0	4140
MD00G1038800	20.3531	13.131	17.9135	14.8084	17.9135	14.8084	44.7033	0.000169006	0.00242985	XP_008377362	probable E3 ubiquitin-protein ligase ARI8 [Malus domestica]	AT1G65430.1	"ARI8, ATARI8 IBR domain-containing protein "	1.30548	20	20	1.30548	MD00G1038800	0	1569	1.50694	20	20	1.50694	MD00G1038800	0	1569	1.07944	14	14	1.07944	MD00G1038800	0	1569	1.29729	7.22698	115	115	7.22698	MD00G1038800	0	1569	7.15514	116	116	7.15514	MD00G1038800	0	1569
MD00G1039200	19.8478	11.5763	-16.3394	-3.24237	-16.3394	-3.24237	13.6465	0.00434372	0.0177849					20.7462	536	536	20.7462	MD00G1039200	0	2646	17.1565	383	384	17.1565	MD00G1039200	0	2646	14.2646	312	312	14.2646	MD00G1039200	0	2646	17.3891	20.7934	558	558	20.7934	MD00G1039200	0	2646	9.2171	252	252	9.2171	MD00G1039200	0	2646
MD00G1039300	11.8272	8.01796	8.68381	2.59305	8.68381	2.59305	12.4675	0.00547069	0.0208635	XP_008377359	probable E3 ubiquitin-protein ligase ARI2 [Malus domestica]	AT2G16090.1	"ARI2, ATARI2 RING/U-box superfamily protein "	6.61042	142	142	6.61042	MD00G1039300	0	2200	4.29888	80	80	4.29888	MD00G1039300	0	2200	5.44387	99	99	5.44387	MD00G1039300	0	2200	5.45105	6.18498	136	138	6.18498	MD00G1039300	0	2200	7.25846	165	165	7.25846	MD00G1039300	0	2200
MD00G1039900	11.7746	8.56529	9.88228	3.57016	9.88228	3.57016	49.2248	0.000128274	0.00212154	XP_009345267	B-box zinc finger protein 19-like isoform X1 [Pyrus x bretschneideri]	AT4G38960.1	B-box type zinc finger family protein	5.12074	52	53	5.12074	MD00G1039900	0	1060	3.90346	33	35	3.90346	MD00G1039900	0	1060	2.5108	22	22	2.5108	MD00G1039900	0	1060	3.845	4.651	50	50	4.651	MD00G1039900	0	1060	4.65637	51	51	4.65637	MD00G1039900	0	1060
MD00G1041800	49.1979	10.6337	-37.3946	-8.84333	-37.3946	-8.84333	20.5913	0.00146649	0.00864891	XP_008365056	uncharacterized protein LOC103428707 [Malus domestica]			28.5908	133	134	28.5908	MD00G1041800	0	480	27.3382	111	111	27.3382	MD00G1041800	0	480	29.7396	117	118	29.7396	MD00G1041800	0	480	28.5562	36.9754	180	180	36.9754	MD00G1041800	0	480	53.0271	259	263	53.0271	MD00G1041800	0	480
MD00G1043300	15.2525	6.49588	-12.7522	-11.3261	-12.7522	-11.3261	28.3831	0.000608325	0.00500434	XP_008367218	scarecrow-like protein 27 [Malus domestica]	AT4G00150.1	"HAM3, ATHAM3, LOM3 GRAS family transcription factor "	4.79776	152	153	4.79776	MD00G1043300	0	3266	7.31178	202	202	7.31178	MD00G1043300	0	3266	5.48202	148	148	5.48202	MD00G1043300	0	3266	5.86385	16.2725	537	539	16.2725	MD00G1043300	0	3266	10.964	370	370	10.964	MD00G1043300	0	3266
MD00G1044500	9.98428	4.27137	-6.44668	-10.532	-6.44668	-10.532	9.0394	0.0120893	0.0369476	XP_008338302	cyclin-dependent kinase inhibitor 6-like [Malus domestica]	AT5G48820.1	"KRP3, ICK6 inhibitor/interactor with cyclin-dependent kinase "	2.90127	30	30	2.90127	MD00G1044500	0	1059	1.33959	12	12	1.33959	MD00G1044500	0	1059	2.2847	20	20	2.2847	MD00G1044500	0	1059	2.17519	6.23822	67	67	6.23822	MD00G1044500	0	1059	10.4182	114	114	10.4182	MD00G1044500	0	1059
MD00G1045700	277.633	91.8955	182.264	7.72218	182.264	7.72218	8.08894	0.0157196	0.0448851	XP_008349843	2-alkenal reductase (NADP(+)-dependent)-like [Malus domestica]	AT3G03080.1	Zinc-binding dehydrogenase family protein	108.01	1136	1139	108.01	MD00G1045700	0	1080	35.0279	315	320	35.0279	MD00G1045700	0	1080	96.8919	860	865	96.8919	MD00G1045700	0	1080	79.9765	9.12973	97	100	9.12973	MD00G1045700	0	1080	46.4183	513	518	46.4183	MD00G1045700	0	1080
MD00G1046200	220.284	85.054	-165.673	-3.55094	-165.673	-3.55094	15.3741	0.00318928	0.0144272	XP_008364526	UDP-glucose flavonoid 3-O-glucosyltransferase 7-like [Malus domestica]	AT4G34131.1	UGT73B3 UDP-glucosyl transferase 73B3	255.18	3566	3573	255.18	MD00G1046200	0	1434	162.077	1961	1966	162.077	MD00G1046200	0	1434	274.598	3247	3255	274.598	MD00G1046200	0	1434	230.618	125.967	1829	1832	125.967	MD00G1046200	0	1434	145.102	2142	2150	145.102	MD00G1046200	0	1434
MD00G1046500	14.7652	4.41936	-9.7091	-2.32064	-9.7091	-2.32064	13.6017	0.00438059	0.0178919	XP_017185138	uncharacterized protein LOC103425660 isoform X2 [Malus domestica]	AT4G14950.2	SNARE associated Golgi protein family	11.3701	78	136	11.3701	MD00G1046500	0	1225	13.4143	68	139	13.4143	MD00G1046500	0	1225	11.3568	52	115	11.3568	MD00G1046500	0	1225	12.0471	15.7762	101	196	15.7762	MD00G1046500	0	1225	15.5637	97	197	15.5637	MD00G1046500	0	1225
MD00G1046700	10.1888	5.74321	-7.70311	-2.84768	-7.70311	-2.84768	19.7868	0.00163286	0.00927927	XP_009341191	probable LRR receptor-like serine/threonine-protein kinase At1g56130 [Pyrus x bretschneideri]	AT1G56130.1	Leucine-rich repeat transmembrane protein kinase	5.89753	150	175	5.89753	MD00G1046700	0	3039	6.49641	112	167	6.49641	MD00G1046700	0	3039	4.85651	85	122	4.85651	MD00G1046700	0	3039	5.75015	12.1345	271	374	12.1345	MD00G1046700	0	3039	8.27992	181	260	8.27992	MD00G1046700	0	3039
MD00G1051000	50.8259	15.0333	-40.8645	-5.64058	-40.8645	-5.64058	20.2903	0.00152596	0.00886155	XP_008365056	uncharacterized protein LOC103428707 [Malus domestica]			25.932	151	158	25.932	MD00G1051000	0	624	33.1544	168	175	33.1544	MD00G1051000	0	624	28.8866	143	149	28.8866	MD00G1051000	0	624	29.3243	39.8197	251	252	39.8197	MD00G1051000	0	624	58.0057	369	374	58.0057	MD00G1051000	0	624
MD00G1051300	102.281	90.1596	96.6403	12.4063	96.6403	12.4063	573.132	9.18688e-08	0.00010936	XP_008370653	sodium/hydrogen exchanger 2-like [Malus domestica]	AT3G05030.1	"NHX2, ATNHX2 sodium hydrogen exchanger 2 "	14.566	384	386	14.566	MD00G1051300	0	2714	10.4542	240	240	10.4542	MD00G1051300	0	2714	13.7735	304	309	13.7735	MD00G1051300	0	2714	12.9312	9.44594	258	260	9.44594	MD00G1051300	0	2714	8.41561	233	236	8.41561	MD00G1051300	0	2714
MD00G1051500	8.75124	5.01512	-7.77479	-10.5554	-7.77479	-10.5554	92.2132	2.07595e-05	0.000899477	XP_008370655	superoxide dismutase [Cu-Zn] [Malus domestica]	AT1G08830.2	CSD1 copper/zinc superoxide dismutase 1	8.8688	157	157	8.8688	MD00G1051500	0	1813	7.95518	122	122	7.95518	MD00G1051500	0	1813	8.94133	134	134	8.94133	MD00G1051500	0	1813	8.58844	6.19996	114	114	6.19996	MD00G1051500	0	1813	6.99289	131	131	6.99289	MD00G1051500	0	1813
MD00G1052700	10.4376	3.95411	-8.2519	-3.93154	-8.2519	-3.93154	26.1628	0.000762277	0.00573468	XP_009342003	trafficking protein particle complex subunit 6B-like [Pyrus x bretschneideri]	AT3G05000.1	Transport protein particle (TRAPP) component	10.0774	85	86	10.0774	MD00G1052700	0	874	9.46835	70	70	9.46835	MD00G1052700	0	874	9.1354	64	66	9.1354	MD00G1052700	0	874	9.5604	9.02527	80	80	9.02527	MD00G1052700	0	874	13.0663	113	118	13.0663	MD00G1052700	0	874
MD00G1053300	30.1662	22.016	-27.1209	-12.8038	-27.1209	-12.8038	222.108	1.54957e-06	0.000320689	XP_008364319	DNA polymerase delta catalytic subunit-like [Malus domestica]	AT5G63960.1	DNA binding;nucleotide binding;nucleic acid binding;DNA-directed DNA polymerases;DNA-directed DNA polymerases	31.4587	1144	1174	31.4587	MD00G1053300	0	3822	30.6838	959	992	30.6838	MD00G1053300	0	3822	26.1131	802	825	26.1131	MD00G1053300	0	3822	29.4185	26.0563	978	1010	26.0563	MD00G1053300	0	3822	29.753	1139	1175	29.753	MD00G1053300	0	3822
MD00G1053700	48.3893	31.1486	-38.211	-3.3351	-38.211	-3.3351	15.2922	0.0032341	0.0145668	XP_017185455	probable disease resistance protein At5g66900 [Malus domestica]	AT5G66900.1	Disease resistance protein (CC-NBS-LRR class) family	25.0383	140	620	25.0383	MD00G1053700	0	2536	23.5879	85	506	23.5879	MD00G1053700	0	2536	20.4646	68	429	20.4646	MD00G1053700	0	2536	23.0303	52.9164	227	1361	52.9164	MD00G1053700	0	2536	23.05	95	604	23.05	MD00G1053700	0	2536
MD00G1054500	41.3573	20.1696	-32.9201	-3.21734	-32.9201	-3.21734	21.55	0.00129645	0.00800802	XP_008343007	2-hydroxyacyl-CoA lyase [Malus domestica]	AT5G17380.1	Thiamine pyrophosphate dependent pyruvate decarboxylase family protein	51.4311	1150	1150	51.4311	MD00G1054500	0	2290	49.7656	961	964	49.7656	MD00G1054500	0	2290	42.1035	797	797	42.1035	MD00G1054500	0	2290	47.7667	26.8247	623	623	26.8247	MD00G1054500	0	2290	21.9339	519	519	21.9339	MD00G1054500	0	2290
MD00G1055100	35.9484	26.3154	24.2789	3.82424	24.2789	3.82424	14.2381	0.00389354	0.0165188	XP_008350935	UDP-glycosyltransferase 73D1-like [Malus domestica]	AT3G53150.1	UGT73D1 UDP-glucosyl transferase 73D1	6.77237	98	98	6.77237	MD00G1055100	0	1482	7.09953	89	89	7.09953	MD00G1055100	0	1482	11.9179	146	146	11.9179	MD00G1055100	0	1482	8.5966	17.6311	265	265	17.6311	MD00G1055100	0	1482	3.52638	54	54	3.52638	MD00G1055100	0	1482
MD00G1055400	238.572	101.677	163.289	68.2813	163.289	68.2813	16.2178	0.00277243	0.0130973	XP_008375116	uncharacterized protein LOC103438348 [Malus domestica]	AT2G31945.1	"unknown protein; FUNCTIONS IN: molecular_function unknown; INVOLVED IN: biological_process unknown; LOCATED IN: endomembrane system; EXPRESSED IN: 8 plant structures; EXPRESSED DURING: 4 anthesis, petal differentiation and expansion stage; BEST Arabidopsis thaliana protein match is: unknown protein (TAIR:AT1G05575.1); Has 61 Blast hits to 61 proteins in 10 species: Archae - 0; Bacteria - 0; Meta…	3.01643	21	21	3.01643	MD00G1055400	0	713	1.98966	12	12	1.98966	MD00G1055400	0	713	3.90241	23	23	3.90241	MD00G1055400	0	713	2.9695	3.31897	24	24	3.31897	MD00G1055400	0	713	2.30751	17	17	2.30751	MD00G1055400	0	713
MD00G1057900	10.0488	5.68407	-8.09538	-3.12129	-8.09538	-3.12129	37.4919	0.000278676	0.00318997	XP_008370983	transcriptional adapter ADA2b [Malus domestica]	AT4G16420.1	"ADA2B, PRZ1 homolog of yeast ADA2 2B "	9.65018	201	204	9.65018	MD00G1057900	0	2165	10.0473	171	184	10.0473	MD00G1057900	0	2165	8.04636	140	144	8.04636	MD00G1057900	0	2165	9.24793	12.1145	257	266	12.1145	MD00G1057900	0	2165	11.1308	241	249	11.1308	MD00G1057900	0	2165
MD00G1058000	6.80356	5.67594	-6.28996	-29.5326	-6.28996	-29.5326	85.6335	2.57797e-05	0.000971299	XP_008370985	uncharacterized protein LOC103434419 [Malus domestica]	AT4G17240.1	unknown protein; FUNCTIONS IN: molecular_function unknown; INVOLVED IN: biological_process unknown; LOCATED IN: chloroplast; EXPRESSED IN: 16 plant structures; EXPRESSED DURING: 8 growth stages; Has 1142 Blast hits to 1055 proteins in 252 species: Archae - 22; Bacteria - 318; Metazoa - 248; Fungi - 96; Plants - 59; Viruses - 3; Other Eukaryotes - 396 (source: NCBI BLink).	3.91475	92	93	3.91475	MD00G1058000	0	2433	4.3245	82	89	4.3245	MD00G1058000	0	2433	2.68501	50	54	2.68501	MD00G1058000	0	2433	3.64142	6.84899	166	169	6.84899	MD00G1058000	0	2433	6.00645	146	151	6.00645	MD00G1058000	0	2433
MD00G1058600	18.884	9.3794	-13.5389	-2.24643	-13.5389	-2.24643	9.67813	0.0102562	0.032625	XP_008370990	uncharacterized protein LOC103434424 [Malus domestica]	AT4G16450.2	"unknown protein; FUNCTIONS IN: molecular_function unknown; INVOLVED IN: photorespiration; LOCATED IN: mitochondrion, mitochondrial membrane, mitochondrial respiratory chain complex I, respiratory chain complex I; EXPRESSED IN: 25 plant structures; EXPRESSED DURING: 15 growth stages. "	19.3996	154	154	19.3996	MD00G1058600	0	813	28.2097	193	194	28.2097	MD00G1058600	0	813	25.5937	172	172	25.5937	MD00G1058600	0	813	24.401	18.3134	151	151	18.3134	MD00G1058600	0	813	16.0704	135	135	16.0704	MD00G1058600	0	813
MD00G1060700	12.0682	5.20818	-8.38972	-2.97614	-8.38972	-2.97614	21.3313	0.00133282	0.00815864	XP_008349016	probable inactive histone-lysine N-methyltransferase SUVR2 [Malus domestica]	AT5G43990.2	"SUVR2, SDG18 SET-domain containing protein lysine methyltransferase family protein "	11.1604	300	300	11.1604	MD00G1060700	0	2753	11.3367	264	264	11.3367	MD00G1060700	0	2753	9.18407	209	209	9.18407	MD00G1060700	0	2753	10.5604	10.5657	295	295	10.5657	MD00G1060700	0	2753	15.5733	443	443	15.5733	MD00G1060700	0	2753
MD00G1060800	84.2482	61.7619	-79.0945	-679.935	-79.0945	-679.935	34.0896	0.000364475	0.00373124	XP_008235609	acid phosphatase 1-like isoform X2 [Prunus mume]	AT1G04040.1	"HAD superfamily, subfamily IIIB acid phosphatase "	33.5237	400	400	33.5237	MD00G1060800	0	1222	61.4314	635	635	61.4314	MD00G1060800	0	1222	30.5902	309	309	30.5902	MD00G1060800	0	1222	41.8484	84.3193	1045	1045	84.3193	MD00G1060800	0	1222	72.2282	912	912	72.2282	MD00G1060800	0	1222
MD00G1061600	10.7811	5.81217	-9.29081	-4.96668	-9.29081	-4.96668	86.0842	2.53871e-05	0.000969005	XP_008362334	"protein SCO1 homolog 1, mitochondrial [Malus domestica]"	AT3G08950.1	HCC1 electron transport SCO1/SenC family protein	12.3051	160	161	12.3051	MD00G1061600	0	1340	10.5868	117	120	10.5868	MD00G1061600	0	1340	12.0072	131	133	12.0072	MD00G1061600	0	1340	11.633	10.6695	145	145	10.6695	MD00G1061600	0	1340	10.0391	139	139	10.0391	MD00G1061600	0	1340
MD00G1061700	12.6794	3.29554	-9.73487	-2.92756	-9.73487	-2.92756	70.5651	4.53229e-05	0.00126066	XP_008362324	AMP deaminase [Malus domestica]	AT2G38280.2	"FAC1, ATAMPD AMP deaminase, putative / myoadenylate deaminase, putative "	14.5138	456	479	14.5138	MD00G1061700	0	3380	15.7043	435	449	15.7043	MD00G1061700	0	3380	14.1376	387	395	14.1376	MD00G1061700	0	3380	14.7852	13.3899	439	459	13.3899	MD00G1061700	0	3380	13.4575	453	470	13.4575	MD00G1061700	0	3380
MD00G1061800	14.9377	6.98455	-11.7353	-17.1608	-11.7353	-17.1608	37.5679	0.000277085	0.00318409	XP_008362316	"chlorophyll synthase, chloroplastic-like isoform X2 [Malus domestica]"	AT3G51820.1	"ATG4, G4, CHLG UbiA prenyltransferase family protein "	8.95282	132	132	8.95282	MD00G1061800	0	1510	8.92516	107	114	8.92516	MD00G1061800	0	1510	7.05019	88	88	7.05019	MD00G1061800	0	1510	8.30939	10.709	162	164	10.709	MD00G1061800	0	1510	15.3181	233	239	15.3181	MD00G1061800	0	1510
MD00G1062200	107.086	75.3709	-90.8884	-3.07006	-90.8884	-3.07006	63.5175	6.15086e-05	0.00145289	XP_008362268	ERBB-3 BINDING PROTEIN 1 isoform X1 [Malus domestica]	AT3G51800.3	ATG2 metallopeptidase M24 family protein	140.006	2508	2514	140.006	MD00G1062200	0	1839	129.983	1985	2022	129.983	MD00G1062200	0	1839	134.395	2007	2043	134.395	MD00G1062200	0	1839	134.795	70.0234	1294	1306	70.0234	MD00G1062200	0	1839	85.2544	1592	1620	85.2544	MD00G1062200	0	1839
MD00G1063500	56.5455	33.38	-45.2174	-7.61507	-45.2174	-7.61507	12.6572	0.00526491	0.0203366	XP_008352625	probable receptor-like protein kinase At1g11050 [Malus domestica]	AT1G11050.1	Protein kinase superfamily protein	51.7382	926	926	51.7382	MD00G1063500	0	1833	41.9862	651	651	41.9862	MD00G1063500	0	1833	62.4344	946	946	62.4344	MD00G1063500	0	1833	52.0529	37.8159	703	703	37.8159	MD00G1063500	0	1833	8.60614	163	163	8.60614	MD00G1063500	0	1833
MD00G1064000	17.5754	14.5626	-13.5605	-17.0924	-13.5605	-17.0924	18.1161	0.00206804	0.0108017	XP_008380127	cyclin-dependent kinase B2-2-like [Malus domestica]	AT1G20930.1	CDKB2;2 cyclin-dependent kinase B2;2	12.4307	174	180	12.4307	MD00G1064000	0	1483	12.914	150	162	12.914	MD00G1064000	0	1483	17.8648	211	219	17.8648	MD00G1064000	0	1483	14.4032	7.71256	112	116	7.71256	MD00G1064000	0	1483	18.2726	266	280	18.2726	MD00G1064000	0	1483
MD00G1064300	309.878	231.434	282.341	13.8983	282.341	13.8983	124.492	8.59517e-06	0.000639648					41.0172	302	320	41.0172	MD00G1064300	0	799	32.1071	213	217	32.1071	MD00G1064300	0	799	41.0315	262	271	41.0315	MD00G1064300	0	799	38.0519	21.8428	171	177	21.8428	MD00G1064300	0	799	23.4984	188	194	23.4984	MD00G1064300	0	799
MD00G1064400	11.3186	5.54232	-9.81337	-4.35552	-9.81337	-4.35552	36.7734	0.000294349	0.00329525	XP_008363546	mitochondrial outer membrane protein porin 4-like [Malus domestica]	AT5G57490.1	"VDAC4, ATVDAC4 voltage dependent anion channel 4 "	11.8278	170	170	11.8278	MD00G1064400	0	1472	13.894	173	173	13.894	MD00G1064400	0	1472	12.492	152	152	12.492	MD00G1064400	0	1472	12.7379	9.98068	149	149	9.98068	MD00G1064400	0	1472	7.36366	112	112	7.36366	MD00G1064400	0	1472
MD00G1064800	8.25994	5.50181	-7.282	-4.33851	-7.282	-4.33851	20.3857	0.00150677	0.00879147	ONI02161	hypothetical protein PRUPE_6G180800 [Prunus persica]	AT5G10160.1	Thioesterase superfamily protein	9.84426	114	114	9.84426	MD00G1064800	0	1186	9.56917	96	96	9.56917	MD00G1064800	0	1186	8.97621	88	88	8.97621	MD00G1064800	0	1186	9.46322	5.81963	70	70	5.81963	MD00G1064800	0	1186	9.30258	114	114	9.30258	MD00G1064800	0	1186
MD00G1066600	14.7386	7.05335	-11.6302	-5.94639	-11.6302	-5.94639	45.9024	0.000156694	0.00235334	XP_009349274	"amidophosphoribosyltransferase, chloroplastic-like [Pyrus x bretschneideri] "	AT4G34740.1	"ATASE2, CIA1, ATPURF2, ASE2 GLN phosphoribosyl pyrophosphate amidotransferase 2 "	12.0602	245	250	12.0602	MD00G1066600	0	2123	16.0373	269	288	16.0373	MD00G1066600	0	2123	13.8469	233	243	13.8469	MD00G1066600	0	2123	13.9814	11.5646	237	249	11.5646	MD00G1066600	0	2123	12.445	243	273	12.445	MD00G1066600	0	2123
MD00G1067900	132.338	48.6954	-109.84	-61.1111	-109.84	-61.1111	10.8015	0.00783663	0.0268171	XP_008362138	alpha carbonic anhydrase 7-like [Malus domestica]	AT1G08080.1	"ATACA7, ACA7 alpha carbonic anhydrase 7 "	28.3138	350	350	28.3138	MD00G1067900	0	1266	72.0894	772	772	72.0894	MD00G1067900	0	1266	25.227	264	264	25.227	MD00G1067900	0	1266	41.8767	128.197	1644	1646	128.197	MD00G1067900	0	1266	73.9224	967	967	73.9224	MD00G1067900	0	1266
MD00G1068600	21.9079	8.47051	-15.6755	-4.52855	-15.6755	-4.52855	10.6324	0.00814825	0.0275843	XP_008356443	secretory carrier-associated membrane protein 4-like [Malus domestica]	AT1G32050.1	SCAMP family protein	12.7919	155	160	12.7919	MD00G1068600	0	1281	22.8871	242	248	22.8871	MD00G1068600	0	1281	16.4322	168	174	16.4322	MD00G1068600	0	1281	17.3704	18.2424	235	237	18.2424	MD00G1068600	0	1281	17.6031	220	233	17.6031	MD00G1068600	0	1281
MD00G1068700	21.9034	12.5378	-18.172	-2.41461	-18.172	-2.41461	23.3581	0.00104096	0.00694905	XP_009347091	DEAD-box ATP-dependent RNA helicase 5-like [Pyrus x bretschneideri]	AT1G31970.1	STRS1 DEA(D/H)-box RNA helicase family protein	30.9293	604	604	30.9293	MD00G1068700	0	2000	30.9734	523	524	30.9734	MD00G1068700	0	2000	31.151	515	515	31.151	MD00G1068700	0	2000	31.0179	28.0027	567	568	28.0027	MD00G1068700	0	2000	22.7916	468	471	22.7916	MD00G1068700	0	2000
MD00G1071000	79.1739	44.9892	-66.9529	-3.60926	-66.9529	-3.60926	174.721	3.15735e-06	0.00041409	XP_008376006	LOW QUALITY PROTEIN: leucine aminopeptidase 1-like [Malus domestica]	AT2G24200.2	Cytosol aminopeptidase family protein	87.9432	460	474	87.9432	MD00G1071000	0	552	98.9443	453	462	98.9443	MD00G1071000	0	552	90.9503	398	415	90.9503	MD00G1071000	0	552	92.6126	77.5233	426	434	77.5233	MD00G1071000	0	552	79.0717	442	451	79.0717	MD00G1071000	0	552
MD00G1071100	41.8365	14.3586	-29.657	-4.65253	-29.657	-4.65253	14.7895	0.00352832	0.0154233	XP_008376006	LOW QUALITY PROTEIN: leucine aminopeptidase 1-like [Malus domestica]	AT2G24200.3	Cytosol aminopeptidase family protein	45.9703	220	237	45.9703	MD00G1071100	0	528	29.5548	117	132	29.5548	MD00G1071100	0	528	37.8046	152	165	37.8046	MD00G1071100	0	528	37.7766	24.09	111	129	24.09	MD00G1071100	0	528	31.7099	141	173	31.7099	MD00G1071100	0	528
MD00G1071200	22.5719	11.3449	16.5896	2.27469	16.5896	2.27469	18.3507	0.00199825	0.010556	XP_008375951	apoptosis-inducing factor homolog B-like [Malus domestica]	AT3G44190.1	FAD/NAD(P)-binding oxidoreductase family protein	11.3111	184	184	11.3111	MD00G1071200	0	1666	15.8241	223	223	15.8241	MD00G1071200	0	1666	11.9087	164	164	11.9087	MD00G1071200	0	1666	13.0146	12.3695	209	209	12.3695	MD00G1071200	0	1666	19.6347	338	338	19.6347	MD00G1071200	0	1666
MD00G1072300	25.9917	12.1219	-22.3589	-5.46987	-22.3589	-5.46987	61.8207	6.65253e-05	0.00151737	XP_009348002	pre-mRNA-processing-splicing factor 8A [Pyrus x bretschneideri]	AT1G80070.1	"SUS2, EMB33, EMB177, EMB14 Pre-mRNA-processing-splicing factor "	28.0837	2045	2078	28.0837	MD00G1072300	0	7578	26.9885	1664	1730	26.9885	MD00G1072300	0	7578	27.011	1628	1692	27.011	MD00G1072300	0	7578	27.3611	20.7273	1526	1593	20.7273	MD00G1072300	0	7578	25.6316	1932	2007	25.6316	MD00G1072300	0	7578
MD00G1073400	7.80087	4.9348	-5.19311	-16.0678	-5.19311	-16.0678	11.294	0.00701477	0.0247791	XP_008352590	uncharacterized protein LOC103416102 [Malus domestica]	AT1G78020.1	Protein of unknown function (DUF581)	0.343963	4	4	0.343963	MD00G1073400	0	1191	1.78669	14	18	1.78669	MD00G1073400	0	1191	1.01574	10	10	1.01574	MD00G1073400	0	1191	1.0488	1.98692	24	24	1.98692	MD00G1073400	0	1191	7.80087	96	96	7.80087	MD00G1073400	0	1191
MD00G1074000	28.7823	13.0298	-23.1135	-2.78843	-23.1135	-2.78843	78.4807	3.32565e-05	0.00109471	NP_001315785	"L-galactono-1,4-lactone dehydrogenase, mitochondrial-like [Malus domestica] "	AT3G47930.1	"ATGLDH, GLDH L-galactono-1,4-lactone dehydrogenase "	34.4464	697	708	34.4464	MD00G1074000	0	2105	37.4595	650	667	37.4595	MD00G1074000	0	2105	36.2062	609	630	36.2062	MD00G1074000	0	2105	36.0374	26.278	545	561	26.278	MD00G1074000	0	2105	30.0223	624	653	30.0223	MD00G1074000	0	2105
MD00G1075100	6.73542	3.89412	-5.17006	-40.6269	-5.17006	-40.6269	11.5486	0.00663475	0.0238454	XP_009348833	microtubule-associated protein 70-2-like isoform X1 [Pyrus x bretschneideri]	AT1G24764.1	"ATMAP70-2, MAP70-2 microtubule-associated proteins 70-2 "	4.36566	98	98	4.36566	MD00G1075100	0	2299	3.08532	60	60	3.08532	MD00G1075100	0	2299	4.68324	85	89	4.68324	MD00G1075100	0	2299	4.04474	3.08799	69	72	3.08799	MD00G1075100	0	2299	6.73542	160	160	6.73542	MD00G1075100	0	2299
MD00G1075300	34.4395	14.8868	23.4896	3.03676	23.4896	3.03676	13.6216	0.00436414	0.0178458	XP_008391123	probable calcium-binding protein CML48 [Malus domestica]	AT2G27480.1	Calcium-binding EF-hand family protein	16.3931	152	194	16.3931	MD00G1075300	0	1212	8.87619	69	91	8.87619	MD00G1075300	0	1212	10.181	76	102	10.181	MD00G1075300	0	1212	11.8168	13.3421	113	164	13.3421	MD00G1075300	0	1212	9.50228	84	119	9.50228	MD00G1075300	0	1212
MD00G1075400	52.8441	23.2319	37.6872	2.76433	37.6872	2.76433	17.8283	0.00215812	0.0110895	XP_008391122	"glucan endo-1,3-beta-glucosidase 14 [Malus domestica]"	AT2G27500.2	Glycosyl hydrolase superfamily protein	39.1958	676	682	39.1958	MD00G1075400	0	1782	32.3743	477	488	32.3743	MD00G1075400	0	1782	26.7475	386	394	26.7475	MD00G1075400	0	1782	32.7725	22.4093	397	405	22.4093	MD00G1075400	0	1782	21.5066	389	396	21.5066	MD00G1075400	0	1782
MD00G1075500	175.895	126.422	-147.724	-3.15699	-147.724	-3.15699	44.5668	0.000170488	0.00244493	XP_008391121	"ferredoxin, root R-B1 [Malus domestica]"	AT2G27510.1	"ATFD3, FD3 ferredoxin 3 "	207.017	2082	2082	207.017	MD00G1075500	0	1030	226.797	1976	1976	226.797	MD00G1075500	0	1030	214.818	1829	1829	214.818	MD00G1075500	0	1030	216.211	77.3492	808	808	77.3492	MD00G1075500	0	1030	98.001	1043	1043	98.001	MD00G1075500	0	1030
MD00G1076700	15.0986	8.43458	-12.0785	-5.1202	-12.0785	-5.1202	35.3218	0.000329788	0.00352162	XP_008375431	glutamyl-tRNA(Gln) amidotransferase subunit A-like [Malus domestica]	AT5G07360.1	Amidase family protein	11.7099	315	315	11.7099	MD00G1076700	0	2755	14.0318	327	327	14.0318	MD00G1076700	0	2755	11.0217	251	251	11.0217	MD00G1076700	0	2755	12.2545	13.9223	389	389	13.9223	MD00G1076700	0	2755	14.5081	413	413	14.5081	MD00G1076700	0	2755
MD00G1076800	98.4473	54.2223	-92.8883	-6.28668	-92.8883	-6.28668	83.7485	2.75122e-05	0.000992197	XP_008375432	inositol polyphosphate multikinase beta-like [Malus domestica]	AT5G61760.1	"ATIPK2BETA, IPK2B, IPK2BETA inositol polyphosphate kinase 2 beta "	80.1125	300	819	80.1125	MD00G1076800	0	1047	92.2493	180	817	92.2493	MD00G1076800	0	1047	87.6981	159	759	87.6981	MD00G1076800	0	1047	86.6866	112.162	325	1191	112.162	MD00G1076800	0	1047	108.888	294	1178	108.888	MD00G1076800	0	1047
MD00G1077000	33.9691	19.8818	-27.3002	-13.775	-27.3002	-13.775	60.0616	7.23192e-05	0.0015874	XP_008391814	ras-related protein RABA1b [Malus domestica]	AT1G16920.1	"RAB11, ATRABA1B, RABA1b RAB GTPase homolog A1B "	34.3861	124	370	34.3861	MD00G1077000	0	1102	27.3556	93	255	27.3556	MD00G1077000	0	1102	23.6022	70	215	23.6022	MD00G1077000	0	1102	28.448	29.3477	107	328	29.3477	MD00G1077000	0	1102	26.5221	95	302	26.5221	MD00G1077000	0	1102
MD00G1078100	11.1794	4.54109	-9.89092	-24.2017	-9.89092	-24.2017	158.101	4.24436e-06	0.000475157	XP_008381023	putative 1-phosphatidylinositol-3-phosphate 5-kinase FAB1D [Malus domestica]	AT1G34260.1	FAB1D FORMS APLOID AND BINUCLEATE CELLS 1A	6.08002	317	328	6.08002	MD00G1078100	0	5525	6.93267	310	324	6.93267	MD00G1078100	0	5525	5.23312	231	239	5.23312	MD00G1078100	0	5525	6.08194	11.4395	624	641	11.4395	MD00G1078100	0	5525	10.0195	539	572	10.0195	MD00G1078100	0	5525
MD00G1079100	27.5097	9.51661	-20.6467	-10.87	-20.6467	-10.87	25.5534	0.000813475	0.00596965	XP_009338161	probable LRR receptor-like serine/threonine-protein kinase At3g47570 [Pyrus x bretschneideri]	AT3G47570.1	Leucine-rich repeat protein kinase family protein	10.6122	330	355	10.6122	MD00G1079100	0	3426	16.3216	447	473	16.3216	MD00G1079100	0	3426	12.8884	338	365	12.8884	MD00G1079100	0	3426	13.2741	27.9456	914	971	27.9456	MD00G1079100	0	3426	20.1412	664	713	20.1412	MD00G1079100	0	3426
MD00G1080000	6.65287	2.41976	-5.01304	-7.8921	-5.01304	-7.8921	16.3816	0.00270006	0.0128737	XP_008360290	probable LRR receptor-like serine/threonine-protein kinase At3g47570 [Malus domestica]	AT3G47570.1	Leucine-rich repeat protein kinase family protein	3.73777	114	120	3.73777	MD00G1080000	0	3288	3.45165	81	96	3.45165	MD00G1080000	0	3288	4.93024	116	134	4.93024	MD00G1080000	0	3288	4.03989	4.76812	145	159	4.76812	MD00G1080000	0	3288	5.41588	158	184	5.41588	MD00G1080000	0	3288
MD00G1080800	304.728	139.434	-261.01	-4.67032	-261.01	-4.67032	65.4867	5.62989e-05	0.00139101	XP_008382382	squalene monooxygenase-like [Malus domestica]	AT4G37760.1	SQE3 squalene epoxidase 3	303.343	6137	6220	303.343	MD00G1080800	0	2100	325.609	5619	5784	325.609	MD00G1080800	0	2100	367.418	6129	6378	367.418	MD00G1080800	0	2100	332.123	220.773	4608	4702	220.773	MD00G1080800	0	2100	190.195	4021	4127	190.195	MD00G1080800	0	2100
MD00G1080900	9.70913	5.51608	-6.38099	-4.51799	-6.38099	-4.51799	12.8541	0.0050622	0.0197754	XP_009356334	uncharacterized protein At1g04910 [Pyrus x bretschneideri]	AT1G14020.1	O-fucosyltransferase family protein	7.57261	164	164	7.57261	MD00G1080900	0	2218	9.11428	171	171	9.11428	MD00G1080900	0	2218	7.0905	130	130	7.0905	MD00G1080900	0	2218	7.9258	7.6018	171	171	7.6018	MD00G1080900	0	2218	5.97781	137	137	5.97781	MD00G1080900	0	2218
MD00G1082000	546.187	263.521	-432.519	-4.03373	-432.519	-4.03373	16.3484	0.00271455	0.0129134	XP_008392062	organ-specific protein S2-like [Malus domestica]			666.575	3416	3417	666.575	MD00G1082000	0	525	410.727	1822	1824	410.727	MD00G1082000	0	525	647.964	2812	2812	647.964	MD00G1082000	0	525	575.089	120.387	637	641	120.387	MD00G1082000	0	525	231.533	1256	1256	231.533	MD00G1082000	0	525
MD00G1082100	16.4726	8.12492	-12.7666	-4.39597	-12.7666	-4.39597	53.7878	9.94257e-05	0.00186438	XP_008343166	receptor-like protein 2 [Malus domestica]	AT1G72300.1	Leucine-rich receptor-like protein kinase family protein	14.6974	273	378	14.6974	MD00G1082100	0	2634	10.9961	164	245	10.9961	MD00G1082100	0	2634	14.5133	226	316	14.5133	MD00G1082100	0	2634	13.4022	11.5671	207	309	11.5671	MD00G1082100	0	2634	8.52424	156	232	8.52424	MD00G1082100	0	2634
MD00G1082400	6.69947	3.40768	5.24699	6.65548	5.24699	6.65548	26.4739	0.000737791	0.00561508	XP_008384512	receptor-like protein 2 [Malus domestica]	AT1G17240.1	"AtRLP2, RLP2 receptor like protein 2 "	3.07287	73	73	3.07287	MD00G1082400	0	2433	1.9436	36	40	1.9436	MD00G1082400	0	2433	3.13252	61	63	3.13252	MD00G1082400	0	2433	2.71633	0.607898	15	15	0.607898	MD00G1082400	0	2433	1.39222	30	35	1.39222	MD00G1082400	0	2433
MD00G1083000	127.162	42.7752	-91.9335	-8.42882	-91.9335	-8.42882	22.2618	0.00118685	0.00757946	XP_008373875	ACT domain-containing protein ACR8 [Malus domestica]	AT1G12420.1	ACR8 ACT domain repeat 8	76.2144	1307	1309	76.2144	MD00G1083000	0	1759	44.1558	652	657	44.1558	MD00G1083000	0	1759	59.5589	863	866	59.5589	MD00G1083000	0	1759	59.9764	135.205	2410	2412	135.205	MD00G1083000	0	1759	86.931	1572	1580	86.931	MD00G1083000	0	1759
MD00G1083100	12.2466	7.17727	-10.6948	-5.98519	-10.6948	-5.98519	100.994	1.59008e-05	0.000803165	XP_009373349	AT-hook motif nuclear-localized protein 1-like [Pyrus x bretschneideri]	AT4G12080.1	"AHL1, ATAHL1 AT-hook motif nuclear-localized protein 1 "	11.6198	229	231	11.6198	MD00G1083100	0	2036	13.4129	225	231	13.4129	MD00G1083100	0	2036	13.4879	225	227	13.4879	MD00G1083100	0	2036	12.8402	12.9305	259	267	12.9305	MD00G1083100	0	2036	11.8835	242	250	11.8835	MD00G1083100	0	2036
MD00G1083800	11.4368	6.89896	-9.17774	-3.05601	-9.17774	-3.05601	38.9207	0.000250665	0.00302047	XP_008383535	lysM domain-containing GPI-anchored protein 2-like [Malus domestica]	AT2G17120.1	LYM2 lysm domain GPI-anchored protein 2 precursor	11.9428	179	179	11.9428	MD00G1083800	0	1535	14.4019	187	187	14.4019	MD00G1083800	0	1535	14.58	185	185	14.58	MD00G1083800	0	1535	13.6416	3.85411	60	60	3.85411	MD00G1083800	0	1535	5.04388	80	80	5.04388	MD00G1083800	0	1535
MD00G1084000	28.6872	13.0211	-18.507	-2.38358	-18.507	-2.38358	10.3788	0.00864747	0.0287681	XP_008362720	60S ribosomal protein L7-1 [Malus domestica]	AT1G80750.1	Ribosomal protein L30/L7 family protein	29.6816	327	333	29.6816	MD00G1084000	0	1149	33.6446	310	327	33.6446	MD00G1084000	0	1149	32.3231	293	307	32.3231	MD00G1084000	0	1149	31.8831	23.9423	270	279	23.9423	MD00G1084000	0	1149	26.8692	303	319	26.8692	MD00G1084000	0	1149
MD00G1085600	12.9571	9.06599	-9.38301	-105.967	-9.38301	-105.967	29.1625	0.000564182	0.00478452	XP_008382318	DNA replication licensing factor MCM4 [Malus domestica]	AT2G16440.1	MCM4 Mini	10.1958	277	290	10.1958	MD00G1085600	0	2913	9.33416	175	230	9.33416	MD00G1085600	0	2913	8.88727	180	214	8.88727	MD00G1085600	0	2913	9.4724	6.63433	184	196	6.63433	MD00G1085600	0	2913	12.9571	340	390	12.9571	MD00G1085600	0	2913
MD00G1086100	28.5477	8.16361	-21.9985	-3.87501	-21.9985	-3.87501	39.2755	0.000244297	0.00297724	XP_009345268	kinesin-like protein KIN-7E [Pyrus x bretschneideri]	AT2G21300.2	ATP binding microtubule motor family protein	19.0424	637	653	19.0424	MD00G1086100	0	3512	22.8562	635	679	22.8562	MD00G1086100	0	3512	22.3555	601	649	22.3555	MD00G1086100	0	3512	21.418	27.7667	930	989	27.7667	MD00G1086100	0	3512	33.9775	1139	1233	33.9775	MD00G1086100	0	3512
MD00G1086200	149.901	53.7219	-125.417	-2.79557	-125.417	-2.79557	43.0566	0.000188107	0.00258503	XP_009345274	NADH dehydrogenase [ubiquinone] 1 beta subcomplex subunit 9-like [Pyrus x bretschneideri]	AT4G34700.1	"CIB22, AtCIB22 LYR family of Fe/S cluster biogenesis protein "	175.04	1771	1798	175.04	MD00G1086200	0	1052	207.558	1801	1847	207.558	MD00G1086200	0	1052	203.196	1737	1767	203.196	MD00G1086200	0	1052	195.265	126.157	1309	1346	126.157	MD00G1086200	0	1052	146.733	1570	1595	146.733	MD00G1086200	0	1052
MD00G1086500	48.38	22.6224	-35.9708	-7.91603	-35.9708	-7.91603	16.7851	0.00253221	0.0122987	XP_008373511	uncharacterized protein LOC103436813 [Malus domestica]	AT4G23490.1	Protein of unknown function (DUF604)	37.5777	777	783	37.5777	MD00G1086500	0	2134	34.5129	600	623	34.5129	MD00G1086500	0	2134	29.3083	502	517	29.3083	MD00G1086500	0	2134	33.7997	50.9639	1069	1103	50.9639	MD00G1086500	0	2134	27.4375	577	605	27.4375	MD00G1086500	0	2134
MD00G1086800	139.607	64.4021	-90.3588	-639.732	-90.3588	-639.732	11.6974	0.00642519	0.0232947	XP_008360498	protein SMAX1-LIKE 4-like [Malus domestica]	AT4G29920.1	Double Clp-N motif-containing P-loop nucleoside triphosphate hydrolases superfamily protein	54.8046	1711	1714	54.8046	MD00G1086800	0	3203	70.7174	1907	1916	70.7174	MD00G1086800	0	3203	64.4343	1690	1706	64.4343	MD00G1086800	0	3203	63.3188	55.0418	1778	1788	55.0418	MD00G1086800	0	3203	139.715	4596	4624	139.715	MD00G1086800	0	3203
MD00G1087300	18.3319	5.41338	-11.0741	-2.21426	-11.0741	-2.21426	8.28332	0.0148695	0.0430365	XP_009366258	la-related protein 6B-like [Pyrus x bretschneideri]	AT2G43970.1	RNA-binding protein	16.5514	332	341	16.5514	MD00G1087300	0	2110	12.3822	214	221	12.3822	MD00G1087300	0	2110	14.3335	233	250	14.3335	MD00G1087300	0	2110	14.4224	8.73858	185	187	8.73858	MD00G1087300	0	2110	13.806	286	301	13.806	MD00G1087300	0	2110
MD00G1088100	169.029	102.653	-150.361	-52.576	-150.361	-52.576	84.6449	2.66696e-05	0.000980622	XP_008366398	caffeoyl-CoA O-methyltransferase isoform X2 [Malus domestica]	AT4G34050.1	CCoAOMT1 S-adenosyl-L-methionine-dependent methyltransferases superfamily protein	111.417	1042	1052	111.417	MD00G1088100	0	967	131.3	1048	1074	131.3	MD00G1088100	0	967	106.713	827	853	106.713	MD00G1088100	0	967	116.477	133.983	1289	1314	133.983	MD00G1088100	0	967	155.628	1518	1555	155.628	MD00G1088100	0	967
MD00G1089600	8.14069	4.47508	-6.05056	-83.6514	-6.05056	-83.6514	15.5561	0.00309265	0.0141237	XP_017190875	MLO-like protein 11 isoform X2 [Malus domestica]	AT5G53760.2	"MLO11, ATMLO11 Seven transmembrane MLO family protein "	4.68801	115	117	4.68801	MD00G1089600	0	2556	3.14511	62	68	3.14511	MD00G1089600	0	2556	4.02303	78	85	4.02303	MD00G1089600	0	2556	3.95205	4.08909	102	106	4.08909	MD00G1089600	0	2556	8.14069	205	215	8.14069	MD00G1089600	0	2556
MD00G1089700	109.433	32.9597	-90.3381	-2.03495	-90.3381	-2.03495	28.6031	0.000595415	0.00494255	XP_008386145	nuclear/nucleolar GTPase 2 [Malus domestica]	AT1G52980.1	GTP-binding family protein	169.509	3601	3633	169.509	MD00G1089700	0	2195	179.618	3261	3335	179.618	MD00G1089700	0	2195	183.749	3286	3334	183.749	MD00G1089700	0	2195	177.626	153.135	3362	3409	153.135	MD00G1089700	0	2195	145.368	3252	3297	145.368	MD00G1089700	0	2195
MD00G1090900	44.8534	17.7394	-36.1784	-5.38572	-36.1784	-5.38572	122.893	8.92883e-06	0.000642048	XP_008360327	LOW QUALITY PROTEIN: phospholipase D alpha 1-like [Malus domestica]	AT3G15730.1	"PLDALPHA1, PLD phospholipase D alpha 1 "	39.6004	1123	1131	39.6004	MD00G1090900	0	2925	48.7023	1184	1205	48.7023	MD00G1090900	0	2925	40.2422	943	973	40.2422	MD00G1090900	0	2925	42.8483	43.789	1274	1299	43.789	MD00G1090900	0	2925	48.6379	1421	1470	48.6379	MD00G1090900	0	2925
MD00G1092600	16.8134	10.7511	11.5431	2.321	11.5431	2.321	11.4645	0.00675721	0.0241803	XP_008377141	LOW QUALITY PROTEIN: uncharacterized protein LOC103440253 [Malus domestica]	AT4G15563.1	unknown protein; Has 36 Blast hits to 36 proteins in 12 species: Archae - 0; Bacteria - 0; Metazoa - 0; Fungi - 0; Plants - 36; Viruses - 0; Other Eukaryotes - 0 (source: NCBI BLink).	17.1213	164	164	17.1213	MD00G1092600	0	981	6.02544	50	50	6.02544	MD00G1092600	0	981	10.9753	89	89	10.9753	MD00G1092600	0	981	11.374	11.1567	111	111	11.1567	MD00G1092600	0	981	7.10308	72	72	7.10308	MD00G1092600	0	981
MD00G1093200	16.4465	10.2875	13.0274	6.32427	13.0274	6.32427	16.5942	0.00260982	0.0125394	XP_008371530	uncharacterized protein LOC103434932 [Malus domestica]	AT2G34340.1	"Protein of unknown function, DUF584 "	4.77459	20	20	4.77459	MD00G1093200	0	429	3.5824	13	13	3.5824	MD00G1093200	0	429	1.40996	5	5	1.40996	MD00G1093200	0	429	3.25565	0.459679	2	2	0.459679	MD00G1093200	0	429	5.18864	23	23	5.18864	MD00G1093200	0	429
MD00G1093800	15.6916	4.84519	8.35364	2.02495	8.35364	2.02495	8.39563	0.0144061	0.0420325	XP_008361941	uncharacterized protein LOC103425631 [Malus domestica]			9.82841	25	69	9.82841	MD00G1093800	0	719	7.89224	25	48	7.89224	MD00G1093800	0	719	6.73017	17	40	6.73017	MD00G1093800	0	719	8.15027	14.6736	47	107	14.6736	MD00G1093800	0	719	20.325	49	151	20.325	MD00G1093800	0	719
MD00G1094100	38.444	23.6306	30.5057	5.46137	30.5057	5.46137	20.9854	0.00139318	0.00837841	XP_008341283	cation/H(+) antiporter 18-like [Malus domestica]	AT5G41610.1	"ATCHX18, CHX18 cation/H+ exchanger 18 "	12.8665	394	398	12.8665	MD00G1094100	0	3168	11.083	293	297	11.083	MD00G1094100	0	3168	12.9834	331	340	12.9834	MD00G1094100	0	3168	12.311	10.5822	335	340	10.5822	MD00G1094100	0	3168	2.16898	70	71	2.16898	MD00G1094100	0	3168
MD00G1094600	16.8841	9.97267	-14.4402	-4.30286	-14.4402	-4.30286	36.4165	0.000302573	0.00334991	XP_008354972	uncharacterized protein At5g41620-like [Malus domestica]	AT5G41620.1	"FUNCTIONS IN: molecular_function unknown; INVOLVED IN: biological_process unknown; LOCATED IN: chloroplast, plasma membrane; EXPRESSED IN: 9 plant structures; EXPRESSED DURING: 6 growth stages; BEST Arabidopsis thaliana protein match is: intracellular protein transport protein USO1-related (TAIR:AT1G64180.1); Has 30201 Blast hits to 17322 proteins in 780 species: Archae - 12; Bacteria - 1396; Me…	8.98908	89	89	8.98908	MD00G1094600	0	1014	10.4928	85	90	10.4928	MD00G1094600	0	1014	11.4532	96	96	11.4532	MD00G1094600	0	1014	10.3117	18.9617	190	195	18.9617	MD00G1094600	0	1014	18.3251	186	192	18.3251	MD00G1094600	0	1014
MD00G1094900	9.08853	3.17895	-5.84483	-2.46966	-5.84483	-2.46966	10.1388	0.00915796	0.030016	XP_008362498	uncharacterized protein LOC103426181 isoform X1 [Malus domestica]	AT2G45320.1	unknown protein; FUNCTIONS IN: molecular_function unknown; INVOLVED IN: biological_process unknown; LOCATED IN: mitochondrion; EXPRESSED IN: 20 plant structures; EXPRESSED DURING: 10 growth stages; Has 45 Blast hits to 45 proteins in 16 species: Archae - 0; Bacteria - 8; Metazoa - 0; Fungi - 0; Plants - 37; Viruses - 0; Other Eukaryotes - 0 (source: NCBI BLink).	5.93518	90	90	5.93518	MD00G1094900	0	1553	8.60191	113	113	8.60191	MD00G1094900	0	1553	7.08867	91	91	7.08867	MD00G1094900	0	1553	7.20859	9.26965	146	146	9.26965	MD00G1094900	0	1553	9.03608	145	145	9.03608	MD00G1094900	0	1553
MD00G1095900	9.50357	4.36149	-6.81946	-7.61168	-6.81946	-7.61168	14.1435	0.00396126	0.0167196	XP_008383745	heat stress transcription factor B-2a-like isoform X2 [Malus domestica]	AT5G62020.1	"AT-HSFB2A, HSFB2A heat shock transcription factor B2A "	3.73447	33	33	3.73447	MD00G1095900	0	905	4.57201	35	35	4.57201	MD00G1095900	0	905	6.95104	52	52	6.95104	MD00G1095900	0	905	5.08584	9.69668	89	89	9.69668	MD00G1095900	0	905	5.13306	48	48	5.13306	MD00G1095900	0	905
MD00G1096600	37.7521	7.94671	-28.1452	-2.33227	-28.1452	-2.33227	115.31	1.07707e-05	0.000681528	XP_008360722	NAC domain-containing protein 14-like [Malus domestica]	AT1G33060.1	"ANAC014, NAC014 NAC 014 "	47.8982	1404	1404	47.8982	MD00G1096600	0	3002	44.1058	1120	1120	44.1058	MD00G1096600	0	3002	40.3384	1001	1001	40.3384	MD00G1096600	0	3002	44.1141	48.3152	1471	1471	48.3152	MD00G1096600	0	3002	44.2955	1374	1374	44.2955	MD00G1096600	0	3002
MD00G1096900	47.7153	21.1047	-34.2936	-97.4918	-34.2936	-97.4918	17.994	0.00210562	0.0109192	XP_008366897	"subtilisin-like protease SBT2.2, partial [Malus domestica]"	AT4G20430.1	Subtilase family protein	6.2261	133	138	6.2261	MD00G1096900	0	2270	10.7283	189	206	10.7283	MD00G1096900	0	2270	7.99393	134	150	7.99393	MD00G1096900	0	2270	8.3161	47.8671	1059	1102	47.8671	MD00G1096900	0	2270	24.3015	545	570	24.3015	MD00G1096900	0	2270
MD00G1097300	19.7504	3.7366	-12.1689	-2.06701	-12.1689	-2.06701	14.114	0.00398267	0.0167912	XP_008392287	gamma-soluble NSF attachment protein [Malus domestica]	AT4G20410.1	"GSNAP, GAMMA-SNAP gamma-soluble NSF attachment protein "	20.3614	268	268	20.3614	MD00G1097300	0	1348	26.3976	301	301	26.3976	MD00G1097300	0	1348	23.9616	266	267	23.9616	MD00G1097300	0	1348	23.5735	21.7244	297	297	21.7244	MD00G1097300	0	1348	24.9846	348	348	24.9846	MD00G1097300	0	1348
MD00G1098500	6.27727	5.27609	5.8515	2.40006	5.8515	2.40006	60.598	7.04837e-05	0.00156186	XP_008344949	3-hydroxyisobutyryl-CoA hydrolase 1-like isoform X2 [Malus domestica]	AT5G65940.1	CHY1 beta-hydroxyisobutyryl-CoA hydrolase 1	5.68211	83	83	5.68211	MD00G1098500	0	1496	4.18825	53	53	4.18825	MD00G1098500	0	1496	4.60933	57	57	4.60933	MD00G1098500	0	1496	4.82656	4.15232	63	63	4.15232	MD00G1098500	0	1496	4.1403	64	64	4.1403	MD00G1098500	0	1496
MD00G1099400	20.5216	10.6341	13.8721	11.3395	13.8721	11.3395	15.0684	0.00336088	0.0149286	XP_008363879	zinc transporter 11-like [Malus domestica]	AT1G55910.1	ZIP11 zinc transporter 11 precursor	2.02032	26	26	2.02032	MD00G1099400	0	1318	0.627871	5	7	0.627871	MD00G1099400	0	1318	1.3768	15	15	1.3768	MD00G1099400	0	1318	1.34167	2.24433	27	30	2.24433	MD00G1099400	0	1318	5.14003	69	70	5.14003	MD00G1099400	0	1318
MD00G1099500	51.1563	31.361	40.8372	3.83576	40.8372	3.83576	38.4785	0.000258917	0.00306596	XP_017180359	LOW QUALITY PROTEIN: uncharacterized protein LOC103407978 [Malus domestica]			14.7322	391	394	14.7322	MD00G1099500	0	2739	16.1855	370	375	16.1855	MD00G1099500	0	2739	15.1936	336	344	15.1936	MD00G1099500	0	2739	15.3705	15.3715	424	427	15.3715	MD00G1099500	0	2739	14.9109	418	422	14.9109	MD00G1099500	0	2739
MD00G1099800	112.624	71.3036	-92.7703	-2.06191	-92.7703	-2.06191	67.1645	5.2315e-05	0.0013464	XP_007212197	40S ribosomal protein S13 [Prunus persica]	AT4G00100.1	"ATRPS13A, RPS13, PFL2, RPS13A ribosomal protein S13A "	161.69	1372	1413	161.69	MD00G1099800	0	895	192.717	1310	1459	192.717	MD00G1099800	0	895	185.99	1270	1376	185.99	MD00G1099800	0	895	180.132	103.669	879	941	103.669	MD00G1099800	0	895	120.028	1042	1110	120.028	MD00G1099800	0	895
MD00G1100000	8.05053	3.88991	5.41845	2.21738	5.41845	2.21738	8.80365	0.0128758	0.0387038	XP_008386513	tRNA 2	AT2G45330.1	"emb1067 RNA 2&apos;-phosphotransferase, Tpt1 / KptA family "	4.85453	62	62	4.85453	MD00G1100000	0	1308	4.4287	47	49	4.4287	MD00G1100000	0	1308	4.06949	44	44	4.06949	MD00G1100000	0	1308	4.45091	8.74444	114	116	8.74444	MD00G1100000	0	1308	8.06496	107	109	8.06496	MD00G1100000	0	1308
MD00G1101100	10.0469	7.58423	-8.59737	-10.0353	-8.59737	-10.0353	134.278	6.87633e-06	0.000586517	XP_008391443	uncharacterized protein LOC103453661 isoform X1 [Malus domestica]	AT1G04650.1	unknown protein; Has 30201 Blast hits to 17322 proteins in 780 species: Archae - 12; Bacteria - 1396; Metazoa - 17338; Fungi - 3422; Plants - 5037; Viruses - 0; Other Eukaryotes - 2996 (source: NCBI BLink).	9.00154	302	302	9.00154	MD00G1101100	0	3436	9.18641	267	267	9.18641	MD00G1101100	0	3436	8.09785	230	230	8.09785	MD00G1101100	0	3436	8.76193	9.67071	337	337	9.67071	MD00G1101100	0	3436	10.8159	384	384	10.8159	MD00G1101100	0	3436
MD00G1101700	40.8967	19.1833	-30.7729	-3.2758	-30.7729	-3.2758	21.5232	0.00130084	0.00802633	XP_018499450	putative receptor-like protein kinase At4g00960 isoform X3 [Pyrus x bretschneideri]	AT4G38830.1	CRK26 cysteine-rich RLK (RECEPTOR-like protein kinase) 26	48.5428	1140	1175	48.5428	MD00G1101700	0	2479	45.3992	886	952	45.3992	MD00G1101700	0	2479	38.9423	728	798	38.9423	MD00G1101700	0	2479	44.2947	14.5973	342	367	14.5973	MD00G1101700	0	2479	24.2437	580	621	24.2437	MD00G1101700	0	2479
MD00G1102100	7.07798	4.07476	-5.93093	-5.84482	-5.93093	-5.84482	36.3785	0.000303467	0.0033524	XP_018503203	cysteine-rich receptor-like protein kinase 10 isoform X2 [Pyrus x bretschneideri]	AT4G23180.1	"CRK10, RLK4 cysteine-rich RLK (RECEPTOR-like protein kinase) 10 "	6.72862	130	154	6.72862	MD00G1102100	0	2344	7.66609	137	152	7.66609	MD00G1102100	0	2344	7.07063	118	137	7.07063	MD00G1102100	0	2344	7.15511	4.1224	84	98	4.1224	MD00G1102100	0	2344	4.99587	109	121	4.99587	MD00G1102100	0	2344
MD00G1102200	7.98888	4.3836	-5.77941	-2.7581	-5.77941	-2.7581	20.3819	0.00150753	0.00879296	XP_017181408	cysteine-rich receptor-like protein kinase 10 [Malus domestica]	AT4G23180.1	"CRK10, RLK4 cysteine-rich RLK (RECEPTOR-like protein kinase) 10 "	8.41832	164	175	8.41832	MD00G1102200	0	2129	10.8835	177	196	10.8835	MD00G1102200	0	2129	7.89831	127	139	7.89831	MD00G1102200	0	2129	9.06671	5.97442	116	129	5.97442	MD00G1102200	0	2129	4.50031	98	99	4.50031	MD00G1102200	0	2129
MD00G1102300	58.7872	53.0193	50.9468	899.403	50.9468	899.403	25.9917	0.000776208	0.00580701	XP_008384700	uncharacterized protein LOC103447286 [Malus domestica]			0.170124	1	1	0.170124	MD00G1102300	0	602	0	0	0	0	MD00G1102300	0	602	0	0	0	0	MD00G1102300	0	602	0.0567081	0.655157	4	4	0.655157	MD00G1102300	0	602	0.803816	5	5	0.803816	MD00G1102300	0	602
MD00G1102700	529.515	192.924	-444.122	-8.97072	-444.122	-8.97072	24.6811	0.000895056	0.00632937	XP_008385370	heavy metal-associated isoprenylated plant protein 3 [Malus domestica]	AT5G60800.1	Heavy metal transport/detoxification superfamily protein	394.297	5544	5544	394.297	MD00G1102700	0	1440	361.143	4398	4399	361.143	MD00G1102700	0	1440	415.179	4939	4942	415.179	MD00G1102700	0	1440	390.206	531.761	7764	7766	531.761	MD00G1102700	0	1440	460.509	6850	6852	460.509	MD00G1102700	0	1440
MD00G1102900	7.9733	2.74168	-5.4738	-2.4099	-5.4738	-2.4099	10.5817	0.00824488	0.0277947	XP_008374822	ELMO domain-containing protein A-like [Malus domestica]	AT3G60260.4	ELMO/CED-12 family protein	8.36134	180	181	8.36134	MD00G1102900	0	2217	8.26521	155	155	8.26521	MD00G1102900	0	2217	6.16606	113	113	6.16606	MD00G1102900	0	2217	7.59754	8.04998	180	181	8.04998	MD00G1102900	0	2217	10.5641	242	242	10.5641	MD00G1102900	0	2217
MD00G1103500	9.04732	4.49029	7.41428	76.2554	7.41428	76.2554	19.3021	0.00174539	0.0096781	XP_008365728	uncharacterized protein LOC103429348 [Malus domestica]			0.333599	1	1	0.333599	MD00G1103500	0	307	0	0	0	0	MD00G1103500	0	307	0	0	0	0	MD00G1103500	0	307	0.1112	0	0	0	0	MD00G1103500	0	307	0	0	0	0	MD00G1103500	0	307
MD00G1103900	10.8459	7.11944	-8.98658	-6.40575	-8.98658	-6.40575	31.4177	0.000458275	0.00424811	XP_008347772	auxin response factor 17-like [Malus domestica]	AT1G77850.1	ARF17 auxin response factor 17	11.2334	265	265	11.2334	MD00G1103900	0	2416	9.29704	190	190	9.29704	MD00G1103900	0	2416	11.4165	228	228	11.4165	MD00G1103900	0	2416	10.649	2.36708	58	58	2.36708	MD00G1103900	0	2416	5.16745	129	129	5.16745	MD00G1103900	0	2416
MD00G1104100	20.9011	16.5094	-19.2523	-2.11553	-19.2523	-2.11553	24.3668	0.000927111	0.00646485	XP_009367327	uncharacterized protein LOC103956992 [Pyrus x bretschneideri]	AT1G72020.1	unknown protein; Has 52 Blast hits to 52 proteins in 18 species: Archae - 0; Bacteria - 0; Metazoa - 0; Fungi - 0; Plants - 52; Viruses - 0; Other Eukaryotes - 0 (source: NCBI BLink).	35.6815	316	316	35.6815	MD00G1104100	0	907	36.1044	276	277	36.1044	MD00G1104100	0	907	37.7463	281	283	37.7463	MD00G1104100	0	907	36.5107	23.4816	214	216	23.4816	MD00G1104100	0	907	31.4773	292	295	31.4773	MD00G1104100	0	907
MD00G1104200	44.9856	21.8425	-35.7199	-3.23099	-35.7199	-3.23099	62.6194	6.40985e-05	0.00148606	XP_008378526	"beta-1,3-galactosyltransferase 7-like isoform X4 [Malus domestica]"	AT1G77810.2	Galactosyltransferase family protein	33.832	582	589	33.832	MD00G1104200	0	1783	35.4061	510	534	35.4061	MD00G1104200	0	1783	33.5174	482	494	33.5174	MD00G1104200	0	1783	34.2518	58.0657	1037	1050	58.0657	MD00G1104200	0	1783	45.2687	812	834	45.2687	MD00G1104200	0	1783
MD00G1104300	7.50353	3.08239	-5.58975	-2.24979	-5.58975	-2.24979	46.4217	0.000151733	0.00230802	XP_008378527	vacuolar protein sorting-associated protein 9A-like [Malus domestica]	AT3G19770.1	"ATVPS9A, VPS9A, VPS9 Vacuolar sorting protein 9 (VPS9) domain "	9.96999	224	224	9.96999	MD00G1104300	0	2301	10.07	194	196	10.07	MD00G1104300	0	2301	10.147	187	193	10.147	MD00G1104300	0	2301	10.0623	10.7986	252	252	10.7986	MD00G1104300	0	2301	9.9261	234	236	9.9261	MD00G1104300	0	2301
MD00G1105000	254.584	145.811	-203.308	-34.6059	-203.308	-34.6059	39.961	0.000232589	0.00289237	XP_008376261	21 kDa protein [Malus domestica]	AT5G62350.1	Plant invertase/pectin methylesterase inhibitor superfamily protein	104.691	598	598	104.691	MD00G1105000	0	585	126.707	619	627	126.707	MD00G1105000	0	585	112.703	543	545	112.703	MD00G1105000	0	585	114.7	199.056	1171	1181	199.056	MD00G1105000	0	585	255.763	1528	1546	255.763	MD00G1105000	0	585
MD00G1105600	129.971	42.2708	-81.2859	-19.1008	-81.2859	-19.1008	8.08838	0.0157221	0.0448851	XP_004241245	probable histone H2B.1 [Solanum lycopersicum]	AT5G02570.1	Histone superfamily protein	33.722	50	108	33.722	MD00G1105600	0	328	36.0424	48	100	36.0424	MD00G1105600	0	328	29.1372	41	79	29.1372	MD00G1105600	0	328	32.9672	67.3373	107	224	67.3373	MD00G1105600	0	328	56.6514	81	192	56.6514	MD00G1105600	0	328
MD00G1106100	611.097	335.17	-527.32	-10.3422	-527.32	-10.3422	25.3292	0.000833462	0.00605608	XP_008357619	histone H2A-like [Malus domestica]	AT5G02560.1	HTA12 histone H2A 12	203.423	0	2024	203.423	MD00G1106100	0	1019	384.937	0	3318	384.937	MD00G1106100	0	1019	278.04	0	2342	278.04	MD00G1106100	0	1019	288.8	624.99	0	6459	624.99	MD00G1106100	0	1019	467.182	0	4919	467.182	MD00G1106100	0	1019
MD00G1106300	20.1169	8.71846	13.2218	5.60443	13.2218	5.60443	13.7147	0.0042884	0.0176272	XP_008351603	agamous-like MADS-box protein AGL18 [Malus domestica]	AT3G57390.1	AGL18 AGAMOUS-like 18	3.76301	37	37	3.76301	MD00G1106300	0	1007	3.16973	27	27	3.16973	MD00G1106300	0	1007	1.68187	14	14	1.68187	MD00G1106300	0	1007	2.87154	5.09162	52	52	5.09162	MD00G1106300	0	1007	2.49878	26	26	2.49878	MD00G1106300	0	1007
MD00G1106500	51.6173	42.5369	46.5255	3.56965	46.5255	3.56965	28.6407	0.000593245	0.00493089	XP_007208069	uncharacterized protein LOC18773486 isoform X2 [Prunus persica]	AT2G27090.1	Protein of unknown function (DUF630 and DUF632)	16.6512	498	498	16.6512	MD00G1106500	0	3063	20.8804	536	541	20.8804	MD00G1106500	0	3063	16.7856	425	425	16.7856	MD00G1106500	0	3063	18.1057	19.8619	612	617	19.8619	MD00G1106500	0	3063	24.7715	779	784	24.7715	MD00G1106500	0	3063
MD00G1106600	1411.23	883.771	1076.57	4.35048	1076.57	4.35048	27.3199	0.000676297	0.00533129	XP_008366385	protein YLS9-like [Malus domestica]	AT2G27080.2	Late embryogenesis abundant (LEA) hydroxyproline-rich glycoprotein family	368.818	2960	2971	368.818	MD00G1106600	0	825	279.57	1919	1951	279.57	MD00G1106600	0	825	315.561	2127	2152	315.561	MD00G1106600	0	825	321.316	610.729	5066	5110	610.729	MD00G1106600	0	825	366.589	3099	3125	366.589	MD00G1106600	0	825
MD00G1106800	309.655	237.912	269.739	2099.24	269.739	2099.24	126.016	8.29255e-06	0.000630663	XP_018505644	uncharacterized protein LOC103958293 isoform X2 [Pyrus x bretschneideri]	AT1G80160.1	Lactoylglutathione lyase / glyoxalase I family protein	0.139816	2	2	0.139816	MD00G1106800	0	1465	0.0806957	1	1	0.0806957	MD00G1106800	0	1465	0.165153	2	2	0.165153	MD00G1106800	0	1465	0.128555	0.538436	8	8	0.538436	MD00G1106800	0	1465	0.198183	3	3	0.198183	MD00G1106800	0	1465
MD00G1107100	11.1934	4.1859	-8.56856	-30.2796	-8.56856	-30.2796	23.4073	0.00103498	0.0069272	XP_009368821	zinc finger CCCH domain-containing protein 32-like [Pyrus x bretschneideri]	AT2G02160.1	CCCH-type zinc finger family protein	4.31716	101	101	4.31716	MD00G1107100	0	2396	5.2794	107	107	5.2794	MD00G1107100	0	2396	4.39266	87	87	4.39266	MD00G1107100	0	2396	4.66307	11.1934	272	272	11.1934	MD00G1107100	0	2396	6.30117	156	156	6.30117	MD00G1107100	0	2396
MD00G1108000	71.3273	19.2073	-52.9817	-2.26271	-52.9817	-2.26271	18.8173	0.00186856	0.0101113	XP_008362381	transcription elongation factor SPT6 [Malus domestica]	AT1G65440.2	GTB1 global transcription factor group B1	95.6637	5135	5172	95.6637	MD00G1108000	0	5537	94.9255	4385	4446	94.9255	MD00G1108000	0	5537	94.2323	4251	4313	94.2323	MD00G1108000	0	5537	94.9405	75.7182	4198	4252	75.7182	MD00G1108000	0	5537	95.5735	5383	5468	95.5735	MD00G1108000	0	5537
MD00G1108500	12.4276	7.62261	9.47043	8.30462	9.47043	8.30462	41.9097	0.000203144	0.00270132	XP_017180757	LOW QUALITY PROTEIN: anthocyanidin 3-O-glucosyltransferase 4-like [Malus domestica]	AT3G53150.1	UGT73D1 UDP-glucosyl transferase 73D1	3.71068	15	15	3.71068	MD00G1108500	0	414	0.571107	2	2	0.571107	MD00G1108500	0	414	2.04547	7	7	2.04547	MD00G1108500	0	414	2.10909	0.952668	4	4	0.952668	MD00G1108500	0	414	1.4026	6	6	1.4026	MD00G1108500	0	414
MD00G1109100	17.2295	2.14548	-11.9991	-2.39658	-11.9991	-2.39658	31.4393	0.000457398	0.00424347	XP_007199634	"protein NUCLEAR FUSION DEFECTIVE 6, chloroplastic/mitochondrial isoform X2 [Prunus persica] "	AT2G15000.1	unknown protein; FUNCTIONS IN: molecular_function unknown; INVOLVED IN: biological_process unknown; LOCATED IN: chloroplast; EXPRESSED IN: 22 plant structures; EXPRESSED DURING: 13 growth stages; BEST Arabidopsis thaliana protein match is: unknown protein (TAIR:AT4G34265.2); Has 70 Blast hits to 70 proteins in 9 species: Archae - 0; Bacteria - 0; Metazoa - 0; Fungi - 0; Plants - 70; Viruses - 0; …	16.1388	133	133	16.1388	MD00G1109100	0	844	16.9485	121	121	16.9485	MD00G1109100	0	844	15.9102	111	111	15.9102	MD00G1109100	0	844	16.3325	17.7575	152	152	17.7575	MD00G1109100	0	844	16.0535	140	140	16.0535	MD00G1109100	0	844
MD00G1109600	15.1641	4.63838	-11.9199	-2.62809	-11.9199	-2.62809	18.9679	0.00182908	0.00998677	XP_008383431	DNA damage-binding protein 1-like [Malus domestica]	AT4G05420.1	DDB1A damaged DNA binding protein 1A	15.6635	509	520	15.6635	MD00G1109600	0	3400	18.0458	468	519	18.0458	MD00G1109600	0	3400	17.0432	443	479	17.0432	MD00G1109600	0	3400	16.9175	14.1232	455	487	14.1232	MD00G1109600	0	3400	15.9971	523	562	15.9971	MD00G1109600	0	3400
MD00G1111700	9.42171	2.97057	-7.41918	-3.76753	-7.41918	-3.76753	12.2106	0.00576667	0.0216717	XP_008346227	probable serine/threonine-protein kinase At1g01540 [Malus domestica]	AT1G01540.2	Protein kinase superfamily protein	7.26009	116	122	7.26009	MD00G1111700	0	1721	7.07529	96	103	7.07529	MD00G1111700	0	1721	5.41259	69	77	5.41259	MD00G1111700	0	1721	6.58266	7.16161	112	125	7.16161	MD00G1111700	0	1721	6.57943	106	117	6.57943	MD00G1111700	0	1721
MD00G1111900	11.5449	5.50349	-8.99769	-2.90233	-8.99769	-2.90233	15.2007	0.00328511	0.0147122	XP_009366541	mitogen-activated protein kinase homolog MMK2 [Pyrus x bretschneideri]	AT4G01370.1	"ATMPK4, MPK4 MAP kinase 4 "	9.32541	168	170	9.32541	MD00G1111900	0	1867	9.75134	150	154	9.75134	MD00G1111900	0	1867	13.6072	202	210	13.6072	MD00G1111900	0	1867	10.8947	13.52	250	256	13.52	MD00G1111900	0	1867	14.929	275	288	14.929	MD00G1111900	0	1867
MD00G1112500	287.459	247.807	268.081	5.85031	268.081	5.85031	10.0572	0.00934074	0.030458	XP_008340941	peroxidase 51-like [Malus domestica]	AT4G37530.1	Peroxidase superfamily protein	107.779	1707	1708	107.779	MD00G1112500	0	1623	111.227	1526	1527	111.227	MD00G1112500	0	1623	99.657	1336	1337	99.657	MD00G1112500	0	1623	106.221	42.5267	698	700	42.5267	MD00G1112500	0	1623	66.4278	1111	1114	66.4278	MD00G1112500	0	1623
MD00G1114300	6.28732	4.33497	-5.29074	-6.47739	-5.29074	-6.47739	13.9791	0.00408263	0.017052	XP_008370729	protein EIN4-like isoform X1 [Malus domestica]	AT3G04580.2	"EIN4 Signal transduction histidine kinase, hybrid-type, ethylene sensor "	3.15564	76	77	3.15564	MD00G1114300	0	2499	6.14986	122	130	6.14986	MD00G1114300	0	2499	3.82433	75	79	3.82433	MD00G1114300	0	2499	4.37661	6.74701	161	171	6.74701	MD00G1114300	0	2499	5.30564	127	137	5.30564	MD00G1114300	0	2499
MD00G1116300	18.648	8.40166	-12.3866	-2.3059	-12.3866	-2.3059	11.2927	0.00701675	0.0247795	XP_008371379	VQ motif-containing protein 4 [Malus domestica]	AT1G28280.2	VQ motif-containing protein	18.3716	134	134	18.3716	MD00G1116300	0	747	22.7892	144	144	22.7892	MD00G1116300	0	747	24.4541	151	151	24.4541	MD00G1116300	0	747	21.8716	14.3876	109	109	14.3876	MD00G1116300	0	747	16.8425	128	130	16.8425	MD00G1116300	0	747
MD00G1116400	47.1822	10.0248	-35.2594	-20.2136	-35.2594	-20.2136	27.549	0.000660827	0.00525929	XP_008343128	protein ODORANT1-like [Malus domestica]	AT5G16600.1	"MYB43, AtMYB43 myb domain protein 43 "	31.7676	333	335	31.7676	MD00G1116400	0	1080	40.1726	366	367	40.1726	MD00G1116400	0	1080	32.484	288	290	32.484	MD00G1116400	0	1080	34.8081	22.4591	246	246	22.4591	MD00G1116400	0	1080	23.7468	263	265	23.7468	MD00G1116400	0	1080
MD00G1116700	7.7463	3.10214	-6.34885	-8.38396	-6.34885	-8.38396	71.12	4.43024e-05	0.00125273	XP_008343130	uncharacterized protein LOC103405885 [Malus domestica]	AT5G37710.1	alpha/beta-Hydrolases superfamily protein	4.53537	86	86	4.53537	MD00G1116700	0	1942	5.05262	82	83	5.05262	MD00G1116700	0	1942	3.98681	64	64	3.98681	MD00G1116700	0	1942	4.52493	7.76826	153	153	7.76826	MD00G1116700	0	1942	7.92376	159	159	7.92376	MD00G1116700	0	1942
MD00G1117100	18.3921	4.65666	12.7914	2.99538	12.7914	2.99538	11.6892	0.00643646	0.0233282	XP_008354797	uncharacterized protein LOC103418445 [Malus domestica]			17.573	93	93	17.573	MD00G1117100	0	542	17.4493	80	80	17.4493	MD00G1117100	0	542	15.6241	70	70	15.6241	MD00G1117100	0	542	16.8821	12.9164	70	71	12.9164	MD00G1117100	0	542	16.7846	94	94	16.7846	MD00G1117100	0	542
MD00G1119400	86.8328	59.4658	-65.8261	-3.87821	-65.8261	-3.87821	21.5186	0.00130159	0.00802979	XP_008359184	protein YLS9-like [Malus domestica]	AT2G27080.2	Late embryogenesis abundant (LEA) hydroxyproline-rich glycoprotein family	31.5123	250	252	31.5123	MD00G1119400	0	819	25.4049	174	176	25.4049	MD00G1119400	0	819	42.2452	281	286	42.2452	MD00G1119400	0	819	33.0541	108.714	894	903	108.714	MD00G1119400	0	819	87.7987	730	743	87.7987	MD00G1119400	0	819
MD00G1121200	27.3421	6.81408	-18.3025	-3.96123	-18.3025	-3.96123	9.57164	0.0105348	0.0332719	XP_018506306	putative disease resistance protein At3g14460 isoform X4 [Pyrus x bretschneideri]	AT3G14470.1	NB-ARC domain-containing disease resistance protein	12.7448	193	475	12.7448	MD00G1121200	0	3817	17.3752	184	561	17.3752	MD00G1121200	0	3817	11.4414	116	361	11.4414	MD00G1121200	0	3817	13.8538	32.7293	444	1267	32.7293	MD00G1121200	0	3817	18.2555	293	720	18.2555	MD00G1121200	0	3817
MD00G1123600	131.092	85.4077	-112.619	-7.52395	-112.619	-7.52395	42.5388	0.000194705	0.00263873	XP_009376841	haloacid dehalogenase-like hydrolase domain-containing protein Sgpp [Pyrus x bretschneideri]	AT2G38740.1	Haloacid dehalogenase-like hydrolase (HAD) superfamily protein	25.4221	99	280	25.4221	MD00G1123600	0	1128	68.0179	209	649	68.0179	MD00G1123600	0	1128	63.9193	174	596	63.9193	MD00G1123600	0	1128	52.4531	109.965	445	1258	109.965	MD00G1123600	0	1128	135.045	591	1574	135.045	MD00G1123600	0	1128
MD00G1125900	62.8297	23.7193	-47.7129	-122.467	-47.7129	-122.467	18.1262	0.00206496	0.0107902	XP_008339112	TMV resistance protein N-like isoform X1 [Malus domestica]	AT5G17680.1	"disease resistance protein (TIR-NBS-LRR class), putative "	15.4682	430	438	15.4682	MD00G1125900	0	2900	22.5839	523	554	22.5839	MD00G1125900	0	2900	10.0534	227	241	10.0534	MD00G1125900	0	2900	16.0352	63.1727	1803	1858	63.1727	MD00G1125900	0	2900	33.7727	976	1012	33.7727	MD00G1125900	0	2900
MD00G1126000	30.1915	15.3485	-25.0297	-15.8303	-25.0297	-15.8303	38.6987	0.000254764	0.00304233	XP_009368497	TMV resistance protein N-like [Pyrus x bretschneideri]	AT5G17680.1	"disease resistance protein (TIR-NBS-LRR class), putative "	7.56912	39	49	7.56912	MD00G1126000	0	663	13.3732	63	75	13.3732	MD00G1126000	0	663	8.21096	37	45	8.21096	MD00G1126000	0	663	9.71776	31.2311	151	210	31.2311	MD00G1126000	0	663	22.9176	110	157	22.9176	MD00G1126000	0	663
MD00G1127000	27.7878	11.4963	-22.3962	-4.37114	-22.3962	-4.37114	32.7874	0.000406625	0.0039719	XP_008340424	calumenin [Malus domestica]	AT5G08580.1	Calcium-binding EF hand family protein	27.0819	365	371	27.0819	MD00G1127000	0	1403	28.5647	324	339	28.5647	MD00G1127000	0	1403	31.4724	356	365	31.4724	MD00G1127000	0	1403	29.0397	27.8304	389	396	27.8304	MD00G1127000	0	1403	24.488	343	355	24.488	MD00G1127000	0	1403
MD00G1127400	6.99337	2.65027	-5.86302	-33.4009	-5.86302	-33.4009	52.35	0.000107488	0.0019359	XP_008340416	probable leucine-rich repeat receptor-like protein kinase At1g35710 [Malus domestica]	AT5G23400.1	Leucine-rich repeat (LRR) family protein	3.05547	108	108	3.05547	MD00G1127400	0	3620	3.52698	108	108	3.52698	MD00G1127400	0	3620	2.60664	78	78	2.60664	MD00G1127400	0	3620	3.06303	5.25691	190	193	5.25691	MD00G1127400	0	3620	5.88163	214	220	5.88163	MD00G1127400	0	3620
MD00G1129200	44.6533	28.2773	38.4443	3.74982	38.4443	3.74982	20.6585	0.00145363	0.0086043	XP_008393992	alcohol dehydrogenase [Malus domestica]	AT5G63620.1	GroES-like zinc-binding alcohol dehydrogenase family protein	22.1452	405	405	22.1452	MD00G1129200	0	1873	23.0379	365	365	23.0379	MD00G1129200	0	1873	21.7018	336	336	21.7018	MD00G1129200	0	1873	22.295	9.79167	186	186	9.79167	MD00G1129200	0	1873	16.018	310	310	16.018	MD00G1129200	0	1873
MD00G1129400	21.813	14.3021	19.2359	407.543	19.2359	407.543	55.0789	9.28593e-05	0.00179375	XP_008348532	myosin heavy chain kinase C-like [Malus domestica]	AT2G26490.1	Transducin/WD40 repeat-like superfamily protein	0.141947	2	2	0.141947	MD00G1129400	0	1443	0	0	0	0	MD00G1129400	0	1443	0	0	0	0	MD00G1129400	0	1443	0.0473157	0.683306	10	10	0.683306	MD00G1129400	0	1443	0.134137	2	2	0.134137	MD00G1129400	0	1443
MD00G1129500	495.433	288.097	389.575	10.123	389.575	10.123	36.8289	0.000293097	0.00329049	XP_008375421	uncharacterized protein LOC103438661 [Malus domestica]	AT5G61820.1	FUNCTIONS IN: molecular_function unknown; INVOLVED IN: biological_process unknown; LOCATED IN: vacuole; EXPRESSED IN: 24 plant structures; EXPRESSED DURING: 15 growth stages; CONTAINS InterPro DOMAIN/s: Stress up-regulated Nod 19 (InterPro:IPR011692); Has 30201 Blast hits to 17322 proteins in 780 species: Archae - 12; Bacteria - 1396; Metazoa - 17338; Fungi - 3422; Plants - 5037; Viruses - 0; Oth…	367.583	3676	5958	367.583	MD00G1129500	0	1660	205.958	1716	2892	205.958	MD00G1129500	0	1660	323.061	2594	4433	323.061	MD00G1129500	0	1660	298.867	45.8554	436	772	45.8554	MD00G1129500	0	1660	37.4292	378	642	37.4292	MD00G1129500	0	1660
MD00G1130200	20.7252	7.58438	-12.7776	-8.46999	-12.7776	-8.46999	8.00097	0.0161256	0.0457301	XP_008365971	transcription factor JUNGBRUNNEN 1-like [Malus domestica]	AT3G12910.1	NAC (No Apical Meristem) domain transcriptional regulator superfamily protein	10.2415	96	99	10.2415	MD00G1130200	0	990	11.1054	91	93	11.1054	MD00G1130200	0	990	22.1176	178	181	22.1176	MD00G1130200	0	990	14.4882	4.68106	47	47	4.68106	MD00G1130200	0	990	5.66991	58	58	5.66991	MD00G1130200	0	990
MD00G1130600	137.66	53.8355	92.111	3.68015	92.111	3.68015	15.5241	0.00310936	0.0141727	XP_017182744	vacuolar amino acid transporter 1-like [Malus domestica]	AT3G28960.1	Transmembrane amino acid transporter family protein	29.3843	478	478	29.3843	MD00G1130600	0	1666	42.9307	604	605	42.9307	MD00G1130600	0	1666	30.7883	420	424	30.7883	MD00G1130600	0	1666	34.3678	19.7084	332	333	19.7084	MD00G1130600	0	1666	52.5723	904	905	52.5723	MD00G1130600	0	1666
MD00G1130900	54.1868	31.3226	41.6398	3.16075	41.6398	3.16075	16.9439	0.00246997	0.0120889	XP_008341578	"LOW QUALITY PROTEIN: granule-bound starch synthase 2, chloroplastic/amyloplastic [Malus domestica]"	AT3G01180.1	"AtSS2, SS2 starch synthase 2 "	19.1902	566	570	19.1902	MD00G1130900	0	3042	20.1307	518	518	20.1307	MD00G1130900	0	3042	18.4922	465	465	18.4922	MD00G1130900	0	3042	19.271	19.1562	589	591	19.1562	MD00G1130900	0	3042	28.7602	901	904	28.7602	MD00G1130900	0	3042
MD00G1131300	65.0098	29.6639	-42.2187	-2.20549	-42.2187	-2.20549	8.61692	0.0135479	0.040217	XP_008341582	uncharacterized protein At5g19025 [Malus domestica]	AT3G01170.1	Ribosomal protein L34e superfamily protein	84.3934	249	576	84.3934	MD00G1131300	0	699	72.2169	173	427	72.2169	MD00G1131300	0	699	75.1117	173	434	75.1117	MD00G1131300	0	699	77.2406	37.522	124	266	37.522	MD00G1131300	0	699	19.3836	60	140	19.3836	MD00G1131300	0	699
MD00G1132400	10.5407	3.10141	-9.52445	-20.2469	-9.52445	-20.2469	32.5112	0.000416392	0.00402873	XP_008355545	"protein ABA DEFICIENT 4, chloroplastic-like isoform X2 [Malus domestica] "	AT1G67080.1	ABA4 abscisic acid (aba)-deficient 4	10.9117	127	127	10.9117	MD00G1132400	0	1192	10.2152	101	103	10.2152	MD00G1132400	0	1192	8.93103	88	88	8.93103	MD00G1132400	0	1192	10.0193	7.11384	86	86	7.11384	MD00G1132400	0	1192	8.76861	108	108	8.76861	MD00G1132400	0	1192
MD00G1132600	35.8838	19.5722	-30.6086	-4.47553	-30.6086	-4.47553	73.541	4.01913e-05	0.00119925	XP_008363761	calcineurin B-like protein 1 [Malus domestica]	AT4G17615.1	"CBL1, ATCBL1, SCABP5 calcineurin B-like protein 1 "	15.1627	228	228	15.1627	MD00G1132600	0	1540	11.9754	156	156	11.9754	MD00G1132600	0	1540	14.5327	181	185	14.5327	MD00G1132600	0	1540	13.8903	43.9223	682	686	43.9223	MD00G1132600	0	1540	31.5476	493	502	31.5476	MD00G1132600	0	1540
MD00G1134800	7.00036	3.91314	-5.1085	-4.98043	-5.1085	-4.98043	8.63918	0.0134653	0.0400384	XP_020417698	uncharacterized protein LOC18778541 isoform X3 [Prunus persica]	AT2G26840.1	unknown protein; FUNCTIONS IN: molecular_function unknown; INVOLVED IN: biological_process unknown; LOCATED IN: chloroplast; BEST Arabidopsis thaliana protein match is: unknown protein (TAIR:AT3G43910.1); Has 835 Blast hits to 835 proteins in 26 species: Archae - 0; Bacteria - 25; Metazoa - 0; Fungi - 0; Plants - 40; Viruses - 2; Other Eukaryotes - 768 (source: NCBI BLink).	5.99761	79	79	5.99761	MD00G1134800	0	1349	7.88712	90	90	7.88712	MD00G1134800	0	1349	5.29097	59	59	5.29097	MD00G1134800	0	1349	6.3919	4.16624	57	57	4.16624	MD00G1134800	0	1349	5.09366	71	71	5.09366	MD00G1134800	0	1349
MD00G1134900	19.4314	7.39743	12.8752	2.91729	12.8752	2.91729	21.1453	0.00136484	0.00827525	XP_017180982	uncharacterized protein LOC108170496 [Malus domestica]			8.69204	23	23	8.69204	MD00G1134900	0	271	6.5435	15	15	6.5435	MD00G1134900	0	271	4.91042	11	11	4.91042	MD00G1134900	0	271	6.71532	8.7322	24	24	8.7322	MD00G1134900	0	271	8.57088	24	24	8.57088	MD00G1134900	0	271
MD00G1135600	10.9248	4.07179	-7.08111	-4.08365	-7.08111	-4.08365	9.86844	0.00978234	0.0315175	XP_009373619	purine permease 3-like [Pyrus x bretschneideri]	AT1G28220.1	"ATPUP3, PUP3 purine permease 3 "	4.25566	61	61	4.25566	MD00G1135600	0	1468	4.34866	54	54	4.34866	MD00G1135600	0	1468	6.09819	74	74	6.09819	MD00G1135600	0	1468	4.90084	1.81351	27	27	1.81351	MD00G1135600	0	1468	4.08742	62	62	4.08742	MD00G1135600	0	1468
MD00G1136500	26.0034	12.4299	-23.8286	-2.14938	-23.8286	-2.14938	53.6866	9.99665e-05	0.00187011	XP_008338902	"phosphoribosylaminoimidazole-succinocarboxamide synthase, chloroplastic [Malus domestica]"	AT3G21110.2	"PUR7, PURC purin 7 "	41.0284	524	526	41.0284	MD00G1136500	0	1313	32.4135	357	360	32.4135	MD00G1136500	0	1313	38.7893	417	421	38.7893	MD00G1136500	0	1313	37.4104	44.9825	594	599	44.9825	MD00G1136500	0	1313	43.7092	593	593	43.7092	MD00G1136500	0	1313
MD00G1136600	16.3767	4.13762	-12.3711	-3.00411	-12.3711	-3.00411	84.1888	2.7094e-05	0.000988174	XP_018507260	polygalacturonate 4-alpha-galacturonosyltransferase isoform X2 [Pyrus x bretschneideri]	AT3G61130.1	"GAUT1, LGT1 galacturonosyltransferase 1 "	19.7643	498	517	19.7643	MD00G1136600	0	2679	18.7986	369	426	18.7986	MD00G1136600	0	2679	17.0692	335	378	17.0692	MD00G1136600	0	2679	18.544	18.8075	471	511	18.8075	MD00G1136600	0	2679	18.6767	464	517	18.6767	MD00G1136600	0	2679
MD00G1137200	38.8757	13.3911	-34.6729	-3.46343	-34.6729	-3.46343	199.113	2.14333e-06	0.000359474	XP_008357486	uncharacterized protein LOC103421235 [Malus domestica]	AT5G59350.1	unknown protein; FUNCTIONS IN: molecular_function unknown; INVOLVED IN: biological_process unknown; LOCATED IN: endomembrane system; EXPRESSED IN: 23 plant structures; EXPRESSED DURING: 13 growth stages; Has 1807 Blast hits to 1807 proteins in 277 species: Archae - 0; Bacteria - 0; Metazoa - 736; Fungi - 347; Plants - 385; Viruses - 0; Other Eukaryotes - 339 (source: NCBI BLink).	35.0595	396	444	35.0595	MD00G1137200	0	1297	39.6495	339	435	39.6495	MD00G1137200	0	1297	37.6822	309	404	37.6822	MD00G1137200	0	1297	37.4637	47.59	513	626	47.59	MD00G1137200	0	1297	48.3524	500	648	48.3524	MD00G1137200	0	1297
MD00G1137300	10.1595	6.4996	6.92372	5.83611	6.92372	5.83611	26.7913	0.000713878	0.00551157	XP_008357479	uncharacterized protein LOC103421226 [Malus domestica]	AT3G62070.1	unknown protein; BEST Arabidopsis thaliana protein match is: unknown protein (TAIR:AT2G46940.1); Has 137 Blast hits to 135 proteins in 12 species: Archae - 0; Bacteria - 0; Metazoa - 0; Fungi - 0; Plants - 137; Viruses - 0; Other Eukaryotes - 0 (source: NCBI BLink).	1.11861	18	18	1.11861	MD00G1137300	0	1648	2.29552	32	32	2.29552	MD00G1137300	0	1648	0.880885	12	12	0.880885	MD00G1137300	0	1648	1.43167	8.79512	147	147	8.79512	MD00G1137300	0	1648	11.0404	188	188	11.0404	MD00G1137300	0	1648
MD00G1137500	6.27275	5.30561	5.56754	5.01219	5.56754	5.01219	52.3928	0.000107235	0.0019351	XP_008357463	"LOW QUALITY PROTEIN: inner membrane protein PPF-1, chloroplastic-like [Malus domestica]"	AT2G28800.1	ALB3 63 kDa inner membrane family protein	1.26127	40	40	1.26127	MD00G1137500	0	3248	1.74708	48	48	1.74708	MD00G1137500	0	3248	1.15462	31	31	1.15462	MD00G1137500	0	3248	1.38766	3.15718	102	104	3.15718	MD00G1137500	0	3248	3.66499	119	123	3.66499	MD00G1137500	0	3248
MD00G1139000	100.775	62.865	-66.983	-357.184	-66.983	-357.184	13.8684	0.0041671	0.0173019	XP_008368406	ribonucleoside-diphosphate reductase small chain [Malus domestica]	AT3G27060.1	"TSO2, ATTSO2 Ferritin/ribonucleotide reductase-like family protein "	54.1627	556	559	54.1627	MD00G1139000	0	1057	100.883	896	902	100.883	MD00G1139000	0	1057	46.4671	404	406	46.4671	MD00G1139000	0	1057	67.171	63.5263	670	681	63.5263	MD00G1139000	0	1057	49.0765	533	536	49.0765	MD00G1139000	0	1057
MD00G1139300	48.6315	27.7732	-40.9609	-2.71616	-40.9609	-2.71616	52.4198	0.000107077	0.00193448	XP_008341299	B2 protein [Malus domestica]	AT3G27090.1	DCD (Development and Cell Death) domain protein	53.2256	777	778	53.2256	MD00G1139300	0	1497	64.756	818	820	64.756	MD00G1139300	0	1497	55.2751	678	684	55.2751	MD00G1139300	0	1497	57.7522	58.6206	886	890	58.6206	MD00G1139300	0	1497	71.3725	1104	1104	71.3725	MD00G1139300	0	1497
MD00G1139600	578.638	250.853	-473.139	-4.50344	-473.139	-4.50344	21.4245	0.00131717	0.00810163	XP_009350123	uncharacterized protein LOC103941641 [Pyrus x bretschneideri]	AT3G49645.1	unknown protein; FUNCTIONS IN: molecular_function unknown; INVOLVED IN: biological_process unknown; LOCATED IN: cellular_component unknown; Has 30201 Blast hits to 17322 proteins in 780 species: Archae - 12; Bacteria - 1396; Metazoa - 17338; Fungi - 3422; Plants - 5037; Viruses - 0; Other Eukaryotes - 2996 (source: NCBI BLink).	399.999	5596	5714	399.999	MD00G1139600	0	1463	597.318	7232	7392	597.318	MD00G1139600	0	1463	442.058	5242	5346	442.058	MD00G1139600	0	1463	479.792	621.261	9011	9218	621.261	MD00G1139600	0	1463	526.83	7776	7964	526.83	MD00G1139600	0	1463
MD00G1140100	12.5831	3.0883	-9.16065	-12.0853	-9.16065	-12.0853	11.0763	0.00736313	0.025668	OAY45267	hypothetical protein MANES_07G046200 [Manihot esculenta]			3.65767	12	12	3.65767	MD00G1140100	0	336	3.16658	9	9	3.16658	MD00G1140100	0	336	2.52031	7	7	2.52031	MD00G1140100	0	336	3.11486	12.912	44	44	12.912	MD00G1140100	0	336	4.89658	17	17	4.89658	MD00G1140100	0	336
MD00G1140300	40.2933	27.6501	35.3814	78.4537	35.3814	78.4537	64.5855	5.8607e-05	0.0014205	XP_008386709	probable polygalacturonase [Malus domestica]	AT3G16850.1	Pectin lyase-like superfamily protein	1.91285	37	37	1.91285	MD00G1140300	0	1981	0.537089	9	9	0.537089	MD00G1140300	0	1981	0.610675	10	10	0.610675	MD00G1140300	0	1981	1.0202	0.796374	16	16	0.796374	MD00G1140300	0	1981	0.390831	8	8	0.390831	MD00G1140300	0	1981
MD00G1141700	136.851	82.7022	114.602	3.69111	114.602	3.69111	37.9502	0.000269255	0.00313166	XP_008369939	aldo-keto reductase family 4 member C10-like [Malus domestica]	AT2G37790.1	NAD(P)-linked oxidoreductase superfamily protein	146.491	2280	2280	146.491	MD00G1141700	0	1594	132.681	1789	1789	132.681	MD00G1141700	0	1594	157.859	2080	2080	157.859	MD00G1141700	0	1594	145.677	75.157	1211	1215	75.157	MD00G1141700	0	1594	80.0222	1316	1318	80.0222	MD00G1141700	0	1594
MD00G1142600	12.2965	7.45234	-8.59826	-7.01086	-8.59826	-7.01086	8.97105	0.0123106	0.0374691	XP_008354459	12-oxophytodienoate reductase 3-like [Malus domestica]	AT2G06050.3	OPR3 oxophytodienoate-reductase 3	9.03294	101	145	9.03294	MD00G1142600	0	1644	12.2965	94	171	12.2965	MD00G1142600	0	1644	8.75669	75	119	8.75669	MD00G1142600	0	1644	10.0287	11.5754	115	193	11.5754	MD00G1142600	0	1644	5.18041	57	88	5.18041	MD00G1142600	0	1644
MD00G1143000	81.871	48.5614	-69.0113	-4.47681	-69.0113	-4.47681	25.2	0.000845278	0.00611387	XP_008375886	40S ribosomal protein S16-like [Malus domestica]	AT2G09990.1	Ribosomal protein S5 domain 2-like superfamily protein	96.7132	898	899	96.7132	MD00G1143000	0	952	88.5402	711	713	88.5402	MD00G1143000	0	952	81.3276	637	640	81.3276	MD00G1143000	0	952	88.8603	48.1613	465	465	48.1613	MD00G1143000	0	952	56.4208	555	555	56.4208	MD00G1143000	0	952
MD00G1143700	7.84566	3.69718	-5.44289	-3.20417	-5.44289	-3.20417	31.2522	0.000465101	0.00428214	XP_008357271	LOW QUALITY PROTEIN: formin-like protein 6 [Malus domestica]	AT2G25050.1	Actin-binding FH2 (Formin Homology) protein	5.46315	282	284	5.46315	MD00G1143700	0	5324	5.8399	256	263	5.8399	MD00G1143700	0	5324	5.58974	243	246	5.58974	MD00G1143700	0	5324	5.63093	9.6675	507	522	9.6675	MD00G1143700	0	5324	6.41682	337	353	6.41682	MD00G1143700	0	5324
MD00G1144300	30.4321	17.8104	18.9354	4.60876	18.9354	4.60876	8.59712	0.0136218	0.0403892	XP_008394096	uncharacterized protein LOC103456209 [Malus domestica]	AT3G11760.1	unknown protein; FUNCTIONS IN: molecular_function unknown; INVOLVED IN: biological_process unknown; LOCATED IN: cellular_component unknown; EXPRESSED IN: 23 plant structures; EXPRESSED DURING: 14 growth stages; BEST Arabidopsis thaliana protein match is: unknown protein (TAIR:AT5G04860.1); Has 84 Blast hits to 73 proteins in 13 species: Archae - 0; Bacteria - 0; Metazoa - 0; Fungi - 0; Plants - 8…	6.94975	148	148	6.94975	MD00G1144300	0	2181	3.57747	66	66	3.57747	MD00G1144300	0	2181	5.21395	94	94	5.21395	MD00G1144300	0	2181	5.24706	12.8394	284	284	12.8394	MD00G1144300	0	2181	3.50554	79	79	3.50554	MD00G1144300	0	2181
MD00G1147000	11.706	6.67835	-9.91209	-21.0284	-9.91209	-21.0284	48.3542	0.000135008	0.00217154	XP_009372682	uncharacterized protein At1g76660-like [Pyrus x bretschneideri]	AT1G76660.1	FUNCTIONS IN: molecular_function unknown; INVOLVED IN: biological_process unknown; LOCATED IN: plasma membrane; EXPRESSED IN: 22 plant structures; EXPRESSED DURING: 13 growth stages; BEST Arabidopsis thaliana protein match is: hydroxyproline-rich glycoprotein family protein (TAIR:AT5G52430.1); Has 353 Blast hits to 231 proteins in 60 species: Archae - 0; Bacteria - 6; Metazoa - 57; Fungi - 22; Pl…	7.05981	147	148	7.05981	MD00G1147000	0	2147	7.10306	123	129	7.10306	MD00G1147000	0	2147	4.78941	85	85	4.78941	MD00G1147000	0	2147	6.31743	10.0117	210	218	10.0117	MD00G1147000	0	2147	12.0805	264	268	12.0805	MD00G1147000	0	2147
MD00G1148000	24.2022	11.9002	-19.4294	-6.66383	-19.4294	-6.66383	41.2449	0.0002126	0.00277246	XP_020417698	uncharacterized protein LOC18778541 isoform X3 [Prunus persica]	AT2G26840.1	unknown protein; FUNCTIONS IN: molecular_function unknown; INVOLVED IN: biological_process unknown; LOCATED IN: chloroplast; BEST Arabidopsis thaliana protein match is: unknown protein (TAIR:AT3G43910.1); Has 835 Blast hits to 835 proteins in 26 species: Archae - 0; Bacteria - 25; Metazoa - 0; Fungi - 0; Plants - 40; Viruses - 2; Other Eukaryotes - 768 (source: NCBI BLink).	17.928	247	247	17.928	MD00G1148000	0	1411	21.8676	261	261	21.8676	MD00G1148000	0	1411	17.8333	208	208	17.8333	MD00G1148000	0	1411	19.2096	19.7761	283	283	19.7761	MD00G1148000	0	1411	22.5659	329	329	22.5659	MD00G1148000	0	1411
MD00G1148100	10.6524	5.55197	-9.58162	-3.8411	-9.58162	-3.8411	19.6497	0.00166369	0.00939061	XP_009343193	uncharacterized protein LOC103935166 [Pyrus x bretschneideri]	AT3G23640.2	HGL1 heteroglycan glucosidase 1	11.6618	390	390	11.6618	MD00G1148100	0	3425	13.496	391	391	13.496	MD00G1148100	0	3425	13.7046	388	388	13.7046	MD00G1148100	0	3425	12.9541	6.90927	239	240	6.90927	MD00G1148100	0	3425	12.4612	441	441	12.4612	MD00G1148100	0	3425
MD00G1148200	298.131	168.21	232.008	7.41046	232.008	7.41046	37.1441	0.000286121	0.00323687	XP_009343192	"ubiquinol oxidase 2, mitochondrial-like [Pyrus x bretschneideri]"	AT3G22370.1	"AOX1A, ATAOX1A alternative oxidase 1A "	103.854	1227	1227	103.854	MD00G1148200	0	1210	45.1382	462	462	45.1382	MD00G1148200	0	1210	83.9825	840	840	83.9825	MD00G1148200	0	1210	77.6582	41.8036	513	513	41.8036	MD00G1148200	0	1210	47.35	592	592	47.35	MD00G1148200	0	1210
MD00G1148600	427.647	223.662	-315.555	-2.6502	-315.555	-2.6502	14.7838	0.00353188	0.0154344	XP_008347751	glycine-rich RNA-binding protein-like [Malus domestica]	AT2G21660.2	"ATGRP7, CCR2 cold, circadian rhythm, and rna binding 2 "	381.676	4651	4651	381.676	MD00G1148600	0	1248	592.138	6239	6251	592.138	MD00G1148600	0	1248	546.519	5633	5638	546.519	MD00G1148600	0	1248	506.778	353.558	4469	4475	353.558	MD00G1148600	0	1248	379.751	4890	4897	379.751	MD00G1148600	0	1248
MD00G1149500	14.227	9.97811	11.8836	2.5528	11.8836	2.5528	97.6757	1.75379e-05	0.000824809	XP_008391883	BAG-associated GRAM protein 1 isoform X1 [Malus domestica]	AT3G59660.1	C2 domain-containing protein / GRAM domain-containing protein	7.40854	159	159	7.40854	MD00G1149500	0	2198	8.1753	152	152	8.1753	MD00G1149500	0	2198	7.37517	134	134	7.37517	MD00G1149500	0	2198	7.653	8.88217	198	198	8.88217	MD00G1149500	0	2198	6.20833	141	141	6.20833	MD00G1149500	0	2198
MD00G1156200	34.3455	21.9386	-29.0435	-5.82652	-29.0435	-5.82652	73.3091	4.05626e-05	0.00120555	XP_018503860	"alpha-1,4 glucan phosphorylase L isozyme, chloroplastic/amyloplastic-like [Pyrus x bretschneideri]"	AT3G29320.1	"Glycosyl transferase, family 35 "	34.963	1174	1187	34.963	MD00G1156200	0	3477	32.5043	903	956	32.5043	MD00G1156200	0	3477	37.7155	1051	1084	37.7155	MD00G1156200	0	3477	35.0609	16.9298	582	597	16.9298	MD00G1156200	0	3477	21.9055	751	787	21.9055	MD00G1156200	0	3477
MD00G1156300	13.4053	9.7314	-11.8568	-4.82945	-11.8568	-4.82945	30.0763	0.0005177	0.0045485	XP_009360636	"BAG family molecular chaperone regulator 8, chloroplastic-like [Pyrus x bretschneideri]"	AT3G29310.1	calmodulin-binding protein-related	14.3929	268	268	14.3929	MD00G1156300	0	1907	11.6545	188	188	11.6545	MD00G1156300	0	1907	11.1015	175	175	11.1015	MD00G1156300	0	1907	12.383	13.6501	264	264	13.6501	MD00G1156300	0	1907	15.9354	314	314	15.9354	MD00G1156300	0	1907
MD00G1156500	16.2081	1.96015	-10.3988	-3.73469	-10.3988	-3.73469	16.2978	0.00273677	0.0129834	XP_009365852	LYR motif-containing protein 4 [Pyrus x bretschneideri]	AT5G61220.1	LYR family of Fe/S cluster biogenesis protein	11.8224	86	86	11.8224	MD00G1156500	0	745	16.9791	107	107	16.9791	MD00G1156500	0	745	13.8025	85	85	13.8025	MD00G1156500	0	745	14.2013	11.2498	85	85	11.2498	MD00G1156500	0	745	10.0027	77	77	10.0027	MD00G1156500	0	745
MD00G1156900	8.18715	3.23201	-6.26489	-2.22764	-6.26489	-2.22764	18.481	0.00196086	0.0104225	XP_009341345	cyclin-A1-4-like [Pyrus x bretschneideri]	AT1G44110.1	CYCA1;1 Cyclin A1;1	11.3027	229	229	11.3027	MD00G1156900	0	2075	10.597	184	186	10.597	MD00G1156900	0	2075	9.73629	167	167	9.73629	MD00G1156900	0	2075	10.5453	11.5945	244	244	11.5945	MD00G1156900	0	2075	12.1732	258	261	12.1732	MD00G1156900	0	2075
MD00G1157500	23.2983	8.11698	-14.9072	-3.70538	-14.9072	-3.70538	14.8908	0.00346623	0.0152494	XP_008361941	uncharacterized protein LOC103425631 [Malus domestica]			10.8161	49	64	10.8161	MD00G1157500	0	606	13.4606	50	69	13.4606	MD00G1157500	0	606	11.7781	46	59	11.7781	MD00G1157500	0	606	12.0183	14.3183	71	88	14.3183	MD00G1157500	0	606	27.4688	139	172	27.4688	MD00G1157500	0	606
MD00G1158300	22.6196	9.52978	-12.4038	-4.48266	-12.4038	-4.48266	9.80152	0.00994557	0.031909	XP_017183041	"TMV resistance protein N-like, partial [Malus domestica]"	AT5G36930.1	Disease resistance protein (TIR-NBS-LRR class) family	5.57705	88	88	5.57705	MD00G1158300	0	1616	4.0967	54	56	4.0967	MD00G1158300	0	1616	3.74303	50	50	3.74303	MD00G1158300	0	1616	4.47226	24.8943	397	408	24.8943	MD00G1158300	0	1616	11.3788	188	190	11.3788	MD00G1158300	0	1616
MD00G1158500	11.4691	5.22285	-8.6187	-4.38445	-8.6187	-4.38445	56.3024	8.71598e-05	0.00173688	XP_018505868	TMV resistance protein N-like [Pyrus x bretschneideri]	AT5G36930.1	Disease resistance protein (TIR-NBS-LRR class) family	5.22075	148	154	5.22075	MD00G1158500	0	3021	6.84818	163	175	6.84818	MD00G1158500	0	3021	5.68634	140	142	5.68634	MD00G1158500	0	3021	5.91842	12.9901	368	398	12.9901	MD00G1158500	0	3021	10.4436	315	326	10.4436	MD00G1158500	0	3021
MD00G1158700	16.9447	7.3487	-10.5858	-8.06716	-10.5858	-8.06716	10.6675	0.00808222	0.027439	XP_018502688	TMV resistance protein N-like [Pyrus x bretschneideri]	AT5G17680.1	"disease resistance protein (TIR-NBS-LRR class), putative "	3.06271	103	107	3.06271	MD00G1158700	0	3578	4.62568	136	140	4.62568	MD00G1158700	0	3578	2.70486	80	80	2.70486	MD00G1158700	0	3578	3.46442	17.94	631	651	17.94	MD00G1158700	0	3578	7.73587	282	286	7.73587	MD00G1158700	0	3578
MD00G1159300	83.9311	39.1712	-65.768	-2.56441	-65.768	-2.56441	28.795	0.000584444	0.00488473	XP_008380299	aspartic proteinase A1-like [Malus domestica]	AT1G11910.1	"APA1, ATAPA1 aspartic proteinase A1 "	73.5459	1415	1419	73.5459	MD00G1159300	0	1976	84.6559	1406	1415	84.6559	MD00G1159300	0	1976	64.8954	1050	1060	64.8954	MD00G1159300	0	1976	74.3657	120.557	2411	2416	120.557	MD00G1159300	0	1976	98.4447	1997	2010	98.4447	MD00G1159300	0	1976
MD00G1160000	10.1936	6.97431	-8.22146	-3.02782	-8.22146	-3.02782	25.6028	0.000809159	0.00595239	XP_008363530	putative SWI/SNF-related matrix-associated actin-dependent regulator of chromatin subfamily A member 3-like 1 [Malus domestica]	AT5G05130.1	DNA/RNA helicase protein	10.5625	102	102	10.5625	MD00G1160000	0	989	11.7143	98	98	11.7143	MD00G1160000	0	989	8.4401	63	69	8.4401	MD00G1160000	0	989	10.239	11.3655	112	114	11.3655	MD00G1160000	0	989	13.9934	140	143	13.9934	MD00G1160000	0	989
MD00G1160500	8.23758	3.74231	-5.55337	-2.13971	-5.55337	-2.13971	18.3585	0.001996	0.0105509	XP_008364650	pre-mRNA-splicing factor SPF27 homolog [Malus domestica]	AT3G18165.1	"MOS4 modifier of snc1,4 "	8.75722	118	118	8.75722	MD00G1160500	0	1380	11.6506	132	136	11.6506	MD00G1160500	0	1380	10.8702	124	124	10.8702	MD00G1160500	0	1380	10.426	6.21616	83	87	6.21616	MD00G1160500	0	1380	9.95847	141	142	9.95847	MD00G1160500	0	1380
MD00G1160700	54.7509	32.8282	-43.5414	-2.00292	-43.5414	-2.00292	26.2054	0.000758864	0.00571854	XP_008374821	LOW QUALITY PROTEIN: guanine nucleotide-binding protein subunit beta-like protein [Malus domestica]	AT1G18080.1	"ATARCA, RACK1A_AT, RACK1A Transducin/WD40 repeat-like superfamily protein "	78.0787	961	1001	78.0787	MD00G1160700	0	1313	95.2596	982	1058	95.2596	MD00G1160700	0	1313	87.5294	866	950	87.5294	MD00G1160700	0	1313	86.9559	50.6898	637	675	50.6898	MD00G1160700	0	1313	49.0163	591	665	49.0163	MD00G1160700	0	1313
MD00G1161500	24.735	18.0569	22.2711	51.0859	22.2711	51.0859	126.36	8.22618e-06	0.000629973	XP_008358112	uncharacterized protein LOC103421853 [Malus domestica]			0.739992	5	5	0.739992	MD00G1161500	0	692	2.56255	15	15	2.56255	MD00G1161500	0	692	1.04891	6	6	1.04891	MD00G1161500	0	692	1.45049	0.284974	2	2	0.284974	MD00G1161500	0	692	0	0	0	0	MD00G1161500	0	692
MD00G1163000	23.3568	14.5612	-17.7207	-2.41798	-17.7207	-2.41798	27.3543	0.000673939	0.00532122	XP_009371394	ras-related protein RABC1-like [Pyrus x bretschneideri]	AT1G43890.3	"ATRAB18, ATRABC1, RAB18-1, RABC1, ATRAB-C1, RAB18 RAB GTPASE HOMOLOG B18 "	33.0535	324	325	33.0535	MD00G1163000	0	1007	28.5276	242	243	28.5276	MD00G1163000	0	1007	29.0724	235	242	29.0724	MD00G1163000	0	1007	30.2178	18.5061	188	189	18.5061	MD00G1163000	0	1007	22.2007	230	231	22.2007	MD00G1163000	0	1007
MD00G1163500	277.186	163.859	223.479	3.8925	223.479	3.8925	42.5533	0.000194517	0.00263697					106.9	421	429	106.9	MD00G1163500	0	411	72.1971	247	251	72.1971	MD00G1163500	0	411	52.6873	175	179	52.6873	MD00G1163500	0	411	77.2615	90.6842	375	378	90.6842	MD00G1163500	0	411	79.59	334	338	79.59	MD00G1163500	0	411
MD00G1165400	33.1439	13.4318	-27.761	-84.5198	-27.761	-84.5198	32.4687	0.00041792	0.00403745	XP_018503096	ABC transporter G family member 3 [Pyrus x bretschneideri]	AT2G28070.1	ABC-2 type transporter family protein	12.9405	315	315	12.9405	MD00G1165400	0	2493	18.3043	384	386	18.3043	MD00G1165400	0	2493	14.9459	299	308	14.9459	MD00G1165400	0	2493	15.3969	33.1439	837	838	33.1439	MD00G1165400	0	2493	22.71	580	585	22.71	MD00G1165400	0	2493
MD00G1166100	14.9522	9.37284	12.7956	9.57511	12.7956	9.57511	54.9911	9.32872e-05	0.00179784	XP_008356524	uncharacterized protein LOC103420240 [Malus domestica]	AT1G02070.1	unknown protein; BEST Arabidopsis thaliana protein match is: unknown protein (TAIR:AT3G60520.1); Has 98 Blast hits to 98 proteins in 13 species: Archae - 0; Bacteria - 0; Metazoa - 0; Fungi - 0; Plants - 98; Viruses - 0; Other Eukaryotes - 0 (source: NCBI BLink).	1.24727	8	9	1.24727	MD00G1166100	0	739	1.91966	12	12	1.91966	MD00G1166100	0	739	1.30961	7	8	1.30961	MD00G1166100	0	739	1.49218	2.80193	17	21	2.80193	MD00G1166100	0	739	1.83344	14	14	1.83344	MD00G1166100	0	739
MD00G1168800	51.8244	17.6891	-39.361	-49.0304	-39.361	-49.0304	8.46786	0.0141182	0.0414255	XP_009339717	ACT domain-containing protein ACR8-like [Pyrus x bretschneideri]	AT1G12420.1	ACR8 ACT domain repeat 8	23.0009	433	433	23.0009	MD00G1168800	0	1928	29.8001	485	486	29.8001	MD00G1168800	0	1928	26.8554	428	428	26.8554	MD00G1168800	0	1928	26.5521	52.4202	1023	1025	52.4202	MD00G1168800	0	1928	19.1752	381	382	19.1752	MD00G1168800	0	1928
MD00G1169500	10.2342	4.719	8.17141	2.76341	8.17141	2.76341	18.3644	0.00199427	0.010543	XP_008363787	1-aminocyclopropane-1-carboxylate oxidase-like isoform X2 [Malus domestica]	AT4G16770.1	2-oxoglutarate (2OG) and Fe(II)-dependent oxygenase superfamily protein	9.66328	122	122	9.66328	MD00G1169500	0	1293	6.49154	71	71	6.49154	MD00G1169500	0	1293	6.73642	69	72	6.73642	MD00G1169500	0	1293	7.63041	4.95675	63	65	4.95675	MD00G1169500	0	1293	3.89214	49	52	3.89214	MD00G1169500	0	1293
MD00G1169600	26.302	16.1911	20.0105	3.6054	20.0105	3.6054	34.1307	0.000363242	0.00372584	XP_008363786	transcription factor MYB1R1-like [Malus domestica]	AT5G47390.1	myb-like transcription factor family protein	8.04342	112	116	8.04342	MD00G1169600	0	1477	6.64333	77	83	6.64333	MD00G1169600	0	1477	8.35439	98	102	8.35439	MD00G1169600	0	1477	7.68038	9.94689	143	149	9.94689	MD00G1169600	0	1477	10.4839	149	160	10.4839	MD00G1169600	0	1477
MD00G1169700	177.56	97.1277	115.901	6.088	115.901	6.088	7.92792	0.0164734	0.0464608	XP_008364815	LOW QUALITY PROTEIN: cytochrome P450 CYP736A12-like [Malus domestica]	AT5G07990.1	"TT7, CYP75B1, D501 Cyto"	127.743	0	1624	127.743	MD00G1169700	0	1302	34.5033	0	380	34.5033	MD00G1169700	0	1302	95.2375	0	1025	95.2375	MD00G1169700	0	1302	85.828	15.9791	0	211	15.9791	MD00G1169700	0	1302	31.5908	0	425	31.5908	MD00G1169700	0	1302
MD00G1171200	7.99515	2.34552	-5.64874	-2.39529	-5.64874	-2.39529	38.7921	0.000253029	0.00303317	XP_008347457	LOW QUALITY PROTEIN: protein transport protein SEC16B homolog [Malus domestica]	AT5G47490.1	RGPR-related	7.71536	370	383	7.71536	MD00G1171200	0	5084	7.48752	306	322	7.48752	MD00G1171200	0	5084	7.4241	309	312	7.4241	MD00G1171200	0	5084	7.54233	9.01839	452	465	9.01839	MD00G1171200	0	5084	10.7744	550	566	10.7744	MD00G1171200	0	5084
MD00G1171800	144.692	93.9862	119.801	9.62703	119.801	9.62703	49.3791	0.000127128	0.00211297	XP_008374461	"probable alpha,alpha-trehalose-phosphate synthase [UDP-forming] 10 [Malus domestica]"	AT1G60140.1	"ATTPS10, TPS10 trehalose phosphate synthase "	15.6044	537	538	15.6044	MD00G1171800	0	3531	11.015	325	329	11.015	MD00G1171800	0	3531	15.0405	434	439	15.0405	MD00G1171800	0	3531	13.8866	23.8754	849	855	23.8754	MD00G1171800	0	3531	23.7906	851	868	23.7906	MD00G1171800	0	3531
MD00G1172000	16.1737	9.39272	-13.1191	-2.42212	-13.1191	-2.42212	10.2965	0.00881805	0.0292011	XP_008341639	membrane-anchored ubiquitin-fold protein 1 [Malus domestica]	AT5G15460.2	MUB2 membrane-anchored ubiquitin-fold protein 2	23.9991	258	258	23.9991	MD00G1172000	0	1101	20.5085	191	191	20.5085	MD00G1172000	0	1101	22.5248	205	205	22.5248	MD00G1172000	0	1101	22.3442	10.2989	115	115	10.2989	MD00G1172000	0	1101	18.723	213	213	18.723	MD00G1172000	0	1101
MD00G1172100	15.2767	6.27332	-10.6776	-18.2002	-10.6776	-18.2002	13.8621	0.004172	0.0173127	XP_008341641	"chaperone protein ClpB3, chloroplastic [Malus domestica]"	AT5G15450.1	"APG6, CLPB3, CLPB-P casein lytic proteinase B3 "	11.3162	159	159	11.3162	MD00G1172100	0	1439	9.11906	106	111	9.11906	MD00G1172100	0	1439	12.5262	148	149	12.5262	MD00G1172100	0	1439	10.9872	9.45584	134	138	9.45584	MD00G1172100	0	1439	15.7376	228	234	15.7376	MD00G1172100	0	1439
MD00G1173100	25.6724	15.4756	-19.5876	-19.4327	-19.5876	-19.4327	27.2443	0.000681506	0.00535659	XP_008378276	histone H2A.Z-specific chaperone CHZ1-like [Malus domestica]	AT2G24440.1	selenium binding	8.83938	0	58	8.83938	MD00G1173100	0	672	14.2496	0	81	14.2496	MD00G1173100	0	672	9.90121	0	55	9.90121	MD00G1173100	0	672	10.9967	18.1943	0	124	18.1943	MD00G1173100	0	672	17.4261	0	121	17.4261	MD00G1173100	0	672
MD00G1175500	7.5999	3.68114	-6.23493	-2.39956	-6.23493	-2.39956	9.77782	0.0100043	0.032029	XP_009372147	uncharacterized protein LOC103961329 [Pyrus x bretschneideri]			7.0631	82	82	7.0631	MD00G1175500	0	1189	10.8376	108	109	10.8376	MD00G1175500	0	1189	7.42739	73	73	7.42739	MD00G1175500	0	1189	8.44269	10.9465	128	132	10.9465	MD00G1175500	0	1189	10.7442	129	132	10.7442	MD00G1175500	0	1189
MD00G1177400	16.1614	6.206	-13.3229	-3.26086	-13.3229	-3.26086	19.2873	0.00174899	0.00968905	XP_008369628	ubiquitin thioesterase otubain-like [Malus domestica]	AT1G28120.1	"CONTAINS InterPro DOMAIN/s: Ovarian tumour, otubain (InterPro:IPR003323), Ubiquitin thioesterase Otubain (InterPro:IPR016615), Peptidase C65, otubain (InterPro:IPR019400); Has 413 Blast hits to 411 proteins in 139 species: Archae - 0; Bacteria - 0; Metazoa - 184; Fungi - 83; Plants - 88; Viruses - 0; Other Eukaryotes - 58 (source: NCBI BLink). "	14.0044	230	230	14.0044	MD00G1177400	0	1682	20.4529	290	291	20.4529	MD00G1177400	0	1682	20.2104	279	281	20.2104	MD00G1177400	0	1682	18.2226	16.7071	283	285	16.7071	MD00G1177400	0	1682	19.7932	344	344	19.7932	MD00G1177400	0	1682
MD00G1178200	8.46499	4.78128	-7.23837	-32.3569	-7.23837	-32.3569	87.7756	2.3983e-05	0.000941703	XP_008378885	GDSL esterase/lipase At1g71250-like [Malus domestica]	AT4G10950.1	SGNH hydrolase-type esterase superfamily protein	1.82493	25	25	1.82493	MD00G1178200	0	1403	3.45473	41	41	3.45473	MD00G1178200	0	1403	2.06942	24	24	2.06942	MD00G1178200	0	1403	2.44969	6.6062	94	94	6.6062	MD00G1178200	0	1403	8.62255	125	125	8.62255	MD00G1178200	0	1403
MD00G1178400	16.4815	10.8051	-14.1158	-40.3799	-14.1158	-40.3799	36.7308	0.000295315	0.00330067	XP_008373344	mitotic spindle checkpoint protein BUBR1 [Malus domestica]	AT2G33560.2	BUBR1 BUB1-related (BUB1: budding uninhibited by benzymidazol 1)	11.7205	84	84	11.7205	MD00G1178400	0	734	11.7575	73	73	11.7575	MD00G1178400	0	734	10.3834	63	63	10.3834	MD00G1178400	0	734	11.2871	10.7467	80	80	10.7467	MD00G1178400	0	734	16.4815	125	125	16.4815	MD00G1178400	0	734
MD00G1179200	12.1896	5.4105	-9.24223	-3.98256	-9.24223	-3.98256	42.7704	0.000191718	0.00261565	XP_008386780	"probable glutamyl endopeptidase, chloroplastic [Malus domestica]"	AT2G47390.1	Prolyl oligopeptidase family protein	4.70873	92	92	4.70873	MD00G1179200	0	2001	5.0218	80	85	5.0218	MD00G1179200	0	2001	3.99017	60	66	3.99017	MD00G1179200	0	2001	4.57357	5.91311	117	120	5.91311	MD00G1179200	0	2001	6.14243	124	127	6.14243	MD00G1179200	0	2001
MD00G1179700	7.87853	4.60652	-5.84062	-7.62392	-5.84062	-7.62392	12.9244	0.00499227	0.0195811					4.93283	21	21	4.93283	MD00G1179700	0	436	8.40549	31	31	8.40549	MD00G1179700	0	436	5.5493	20	20	5.5493	MD00G1179700	0	436	6.29587	7.23678	32	32	7.23678	MD00G1179700	0	436	7.10308	32	32	7.10308	MD00G1179700	0	436
MD00G1180100	40.6547	35.7068	-38.3144	-172.727	-38.3144	-172.727	680.753	5.49248e-08	8.69977e-05	XP_008371123	probable xyloglucan endotransglucosylase/hydrolase protein 8 [Malus domestica]	AT1G11545.1	XTH8 xyloglucan endotransglucosylase/hydrolase 8	36.9652	401	401	36.9652	MD00G1180100	0	1111	40.7542	383	383	40.7542	MD00G1180100	0	1111	37.8931	345	348	37.8931	MD00G1180100	0	1111	38.5375	14.0225	158	158	14.0225	MD00G1180100	0	1111	13.2408	150	152	13.2408	MD00G1180100	0	1111
MD00G1181400	30.7417	25.4521	26.5187	266.496	26.5187	266.496	29.0331	0.000571211	0.00481967	XP_009335291	homocysteine S-methyltransferase 3 [Pyrus x bretschneideri]	AT3G22740.1	HMT3 homocysteine S-methyltransferase 3	0.137377	2	2	0.137377	MD00G1181400	0	1491	0	0	0	0	MD00G1181400	0	1491	0.162273	2	2	0.162273	MD00G1181400	0	1491	0.0998836	0.264523	4	4	0.264523	MD00G1181400	0	1491	0.259636	4	4	0.259636	MD00G1181400	0	1491
MD00G1182100	12.2911	8.10294	-11.0264	-24.71	-11.0264	-24.71	10.7266	0.00797273	0.0271675	XP_008381051	uncharacterized protein LOC103443925 [Malus domestica]	AT1G15760.1	Sterile alpha motif (SAM) domain-containing protein	7.77407	46	46	7.77407	MD00G1182100	0	606	3.31638	17	17	3.31638	MD00G1182100	0	606	5.19034	26	26	5.19034	MD00G1182100	0	606	5.42693	9.59978	59	59	9.59978	MD00G1182100	0	606	12.2971	77	77	12.2971	MD00G1182100	0	606
MD00G1184400	29.0153	22.5532	25.0888	30.5194	25.0888	30.5194	94.8062	1.91398e-05	0.00086351					1.01737	3	3	1.01737	MD00G1184400	0	302	3.13163	6	8	3.13163	MD00G1184400	0	302	1.60232	3	4	1.60232	MD00G1184400	0	302	1.91711	0.326494	1	1	0.326494	MD00G1184400	0	302	1.92277	4	6	1.92277	MD00G1184400	0	302
MD00G1185200	10.3654	2.07209	-7.82824	-3.24066	-7.82824	-3.24066	38.3721	0.000260956	0.00308282	XP_009334426	uncharacterized protein LOC103927255 [Pyrus x bretschneideri]	AT1G23170.2	"Protein of unknown function DUF2359, transmembrane "	10.8718	257	257	10.8718	MD00G1185200	0	2421	12.5007	254	256	12.5007	MD00G1185200	0	2421	10.5934	212	212	10.5934	MD00G1185200	0	2421	11.322	10.1004	246	248	10.1004	MD00G1185200	0	2421	10.4735	260	262	10.4735	MD00G1185200	0	2421
MD00G1185400	18.4232	12.002	-16.5327	-418.994	-16.5327	-418.994	87.2684	2.43929e-05	0.00095061	XP_008372262	uncharacterized protein LOC103435647 [Malus domestica]	AT4G30130.1	Protein of unknown function (DUF630 and DUF632)	4.79523	137	137	4.79523	MD00G1185400	0	2926	5.17158	128	128	5.17158	MD00G1185400	0	2926	5.29213	128	128	5.29213	MD00G1185400	0	2926	5.08631	17.1524	509	509	17.1524	MD00G1185400	0	2926	18.4232	557	557	18.4232	MD00G1185400	0	2926
MD00G1185500	53.9343	25.6835	-41.9012	-2.90549	-41.9012	-2.90549	27.6779	0.000652331	0.00521797	XP_008368553	C2 domain-containing protein At1g53590-like isoform X2 [Malus domestica]	AT1G53590.1	"NTMC2TYPE6.1, NTMC2T6.1 Calcium-dependent lipid-binding (CaLB domain) family protein "	67.518	372	623	67.518	MD00G1185500	0	945	61.2988	239	490	61.2988	MD00G1185500	0	945	62.8557	248	491	62.8557	MD00G1185500	0	945	63.8908	72.4118	336	694	72.4118	MD00G1185500	0	945	55.8146	252	545	55.8146	MD00G1185500	0	945
MD00G1185700	41.5244	22.2123	-29.3812	-3.02489	-29.3812	-3.02489	12.9371	0.00497985	0.0195468	XP_009344639	60S ribosomal protein L18a-like protein [Pyrus x bretschneideri]	AT1G17080.1	Ribosomal protein L18ae family	38.2793	144	379	38.2793	MD00G1185700	0	1014	41.8547	155	359	41.8547	MD00G1185700	0	1014	51.5396	191	432	51.5396	MD00G1185700	0	1014	43.8912	19.6424	91	202	19.6424	MD00G1185700	0	1014	42.9495	186	450	42.9495	MD00G1185700	0	1014
MD00G1185800	85.2058	65.5106	-77.9157	-44.0394	-77.9157	-44.0394	22.4028	0.00116662	0.00749546	XP_018500327	LOW QUALITY PROTEIN: putative F-box/FBD/LRR-repeat protein At4g26350 [Pyrus x bretschneideri]	AT4G00160.1	F-box/RNI-like/FBD-like domains-containing protein	80.1571	270	551	80.1571	MD00G1185800	0	704	85.4738	142	509	85.4738	MD00G1185800	0	704	73.5472	139	428	73.5472	MD00G1185800	0	704	79.726	85.5757	208	611	85.5757	MD00G1185800	0	704	36.2923	79	264	36.2923	MD00G1185800	0	704
MD00G1186100	38.9622	17.4504	-34.597	-49.4701	-34.597	-49.4701	53.1052	0.000103149	0.00190179	XP_008393140	HVA22-like protein a [Malus domestica]	AT1G74520.1	"ATHVA22A, HVA22A HVA22 homologue A "	34.0409	0	233	34.0409	MD00G1186100	0	701	24.9593	0	148	24.9593	MD00G1186100	0	701	34.6875	0	201	34.6875	MD00G1186100	0	701	31.2292	38.9622	0	277	38.9622	MD00G1186100	0	701	33.9626	0	246	33.9626	MD00G1186100	0	701
MD00G1187000	6.94665	4.12967	5.04474	3.91179	5.04474	3.91179	13.271	0.00466594	0.0186671	XP_017189736	"2-methylene-furan-3-one reductase-like, partial [Malus domestica]"	AT1G23740.1	"Oxidoreductase, zinc-binding dehydrogenase family protein "	1.15073	6	6	1.15073	MD00G1187000	0	534	1.32831	4	6	1.32831	MD00G1187000	0	534	2.71853	10	12	2.71853	MD00G1187000	0	534	1.73252	6.09333	21	33	6.09333	MD00G1187000	0	534	3.6247	16	20	3.6247	MD00G1187000	0	534
MD00G1189000	12.1156	5.94462	-9.36503	-66.3824	-9.36503	-66.3824	13.0855	0.00483695	0.0191593	XP_009374860	heavy metal-associated isoprenylated plant protein 3-like [Pyrus x bretschneideri]	AT5G50740.3	Heavy metal transport/detoxification superfamily protein	1.74571	24	24	1.74571	MD00G1189000	0	1408	5.3736	62	64	5.3736	MD00G1189000	0	1408	2.49167	29	29	2.49167	MD00G1189000	0	1408	3.20366	10.1542	141	145	10.1542	MD00G1189000	0	1408	6.25492	87	91	6.25492	MD00G1189000	0	1408
MD00G1189500	9.04143	5.49944	6.98454	8.55354	6.98454	8.55354	13.6291	0.004358	0.0178288					4.26729	8	8	4.26729	MD00G1189500	0	192	1.84717	3	3	1.84717	MD00G1189500	0	192	3.78046	6	6	3.78046	MD00G1189500	0	192	3.29831	0	0	0	0	MD00G1189500	0	192	2.01624	4	4	2.01624	MD00G1189500	0	192
MD00G1189600	13.4871	7.11504	-10.5987	-6.62433	-10.5987	-6.62433	13.4536	0.00450546	0.018232	XP_017190288	H/ACA ribonucleoprotein complex subunit 1-like protein 2 [Malus domestica]	AT3G03920.1	"H/ACA ribonucleoprotein complex, subunit Gar1/Naf1 protein "	10.1925	104	104	10.1925	MD00G1189600	0	1045	12.6704	112	112	12.6704	MD00G1189600	0	1045	14.5864	126	126	14.5864	MD00G1189600	0	1045	12.4831	10.8508	115	115	10.8508	MD00G1189600	0	1045	11.9469	129	129	11.9469	MD00G1189600	0	1045
MD00G1189900	91.4473	58.241	-82.7254	-14.478	-82.7254	-14.478	35.514	0.000324782	0.00349301	XP_008377528	uncharacterized protein LOC103440605 [Malus domestica]			27.6112	175	196	27.6112	MD00G1189900	0	727	56.5891	292	348	56.5891	MD00G1189900	0	727	38.7718	211	233	38.7718	MD00G1189900	0	727	40.9907	85.8521	567	633	85.8521	MD00G1189900	0	727	86.1298	541	647	86.1298	MD00G1189900	0	727
MD00G1190000	68.6004	51.6605	59.0663	6.4039	59.0663	6.4039	123.889	8.71904e-06	0.000642048					20.2537	106	106	20.2537	MD00G1190000	0	536	14.7774	67	67	14.7774	MD00G1190000	0	536	14.8962	66	66	14.8962	MD00G1190000	0	536	16.6424	9.56578	52	52	9.56578	MD00G1190000	0	536	14.0836	78	78	14.0836	MD00G1190000	0	536
MD00G1190500	1473.96	940.422	-1282.01	-13.0752	-1282.01	-13.0752	76.6869	3.55754e-05	0.001128	XP_009376841	haloacid dehalogenase-like hydrolase domain-containing protein Sgpp [Pyrus x bretschneideri]	AT2G38740.1	Haloacid dehalogenase-like hydrolase (HAD) superfamily protein	373.78	0	3292	373.78	MD00G1190500	0	902	555.971	0	4242	555.971	MD00G1190500	0	902	509.382	0	3798	509.382	MD00G1190500	0	902	479.711	1171.52	0	10717	1171.52	MD00G1190500	0	902	1421.01	0	13244	1421.01	MD00G1190500	0	902
MD00G1190800	175.171	101.695	156.065	25.3362	156.065	25.3362	27.8518	0.000641092	0.00516934	XP_008358313	peroxidase 12-like [Malus domestica]	AT1G71695.1	Peroxidase superfamily protein	8.1373	14	99	8.1373	MD00G1190800	0	1246	2.75149	4	29	2.75149	MD00G1190800	0	1246	8.34979	14	86	8.34979	MD00G1190800	0	1246	6.41286	134.211	272	1696	134.211	MD00G1190800	0	1246	38.2147	79	492	38.2147	MD00G1190800	0	1246
MD00G1192600	314.868	251.132	275.324	11.4592	275.324	11.4592	199.778	2.12225e-06	0.000359474					25.6037	65	70	25.6037	MD00G1192600	0	280	27.4437	65	65	27.4437	MD00G1192600	0	280	25.9232	54	60	25.9232	MD00G1192600	0	280	26.3235	36.9754	103	105	36.9754	MD00G1192600	0	280	31.799	91	92	31.799	MD00G1192600	0	280
MD00G1192700	14.8947	9.02692	-10.6896	-4.03621	-10.6896	-4.03621	12.1374	0.00585495	0.0218651	XP_008376329	protein NETWORKED 4A-like isoform X1 [Malus domestica]	AT5G05180.2	unknown protein; BEST Arabidopsis thaliana protein match is: unknown protein (TAIR:AT3G10880.1); Has 50151 Blast hits to 28081 proteins in 1838 species: Archae - 860; Bacteria - 6013; Metazoa - 25867; Fungi - 3836; Plants - 2236; Viruses - 90; Other Eukaryotes - 11249 (source: NCBI BLink).	6.6815	51	64	6.6815	MD00G1192700	0	981	3.37425	22	28	3.37425	MD00G1192700	0	981	5.17935	27	42	5.17935	MD00G1192700	0	981	5.07837	17.9914	133	179	17.9914	MD00G1192700	0	981	15.39	113	156	15.39	MD00G1192700	0	981
MD00G1199800	267.626	197.509	237.614	15.3739	237.614	15.3739	122.95	8.91676e-06	0.000642048	XP_008381075	uncharacterized protein LOC103443951 [Malus domestica]			24.3362	96	96	24.3362	MD00G1199800	0	404	17.2647	57	59	17.2647	MD00G1199800	0	404	19.1643	64	64	19.1643	MD00G1199800	0	404	20.2551	20.5012	84	84	20.5012	MD00G1199800	0	404	16.2896	67	68	16.2896	MD00G1199800	0	404
MD00G1199900	406.345	307.752	363.226	10.2583	363.226	10.2583	125.135	8.46582e-06	0.000636566	XP_018500072	"uncharacterized protein LOC108866270, partial [Pyrus x bretschneideri]"			50.1231	203	208	50.1231	MD00G1199900	0	425	56.1889	198	202	56.1889	MD00G1199900	0	425	59.7758	205	210	59.7758	MD00G1199900	0	425	55.3626	36.6564	155	158	36.6564	MD00G1199900	0	425	46.4542	200	204	46.4542	MD00G1199900	0	425
MD00G1200100	7.87867	4.81189	5.86039	10.8961	5.86039	10.8961	26.7341	0.000718114	0.00552627	XP_008372348	glycolipid transfer protein 1-like [Malus domestica]	AT2G33470.2	GLTP1 glycolipid transfer protein 1	1.028	8	8	1.028	MD00G1200100	0	797	0.444991	3	3	0.444991	MD00G1200100	0	797	0.303575	2	2	0.303575	MD00G1200100	0	797	0.59219	0.742292	6	6	0.742292	MD00G1200100	0	797	0.728578	6	6	0.728578	MD00G1200100	0	797
MD00G1200300	265.667	149.546	-218.597	-50.8838	-218.597	-50.8838	22.2735	0.00118515	0.00757325	XP_009393405	histone H3.2 [Musa acuminata subsp. malaccensis]	AT5G65360.1	Histone superfamily protein	78.4932	315	315	78.4932	MD00G1200300	0	411	162.515	565	565	162.515	MD00G1200300	0	411	99.4878	338	338	99.4878	MD00G1200300	0	411	113.499	225.991	941	942	225.991	MD00G1200300	0	411	174.486	740	741	174.486	MD00G1200300	0	411
MD00G1202900	68.5586	24.2948	-58.0718	-8.37865	-58.0718	-8.37865	33.2809	0.000389922	0.00388713	XP_017180551	uncharacterized protein LOC103408521 isoform X2 [Malus domestica]			34.3533	150	213	34.3533	MD00G1202900	0	635	43.7504	145	235	43.7504	MD00G1202900	0	635	33.149	124	174	33.149	MD00G1202900	0	635	37.0842	74.9989	324	483	74.9989	MD00G1202900	0	635	65.3833	265	429	65.3833	MD00G1202900	0	635
MD00G1203500	18.1552	9.18839	12.0243	2.12693	12.0243	2.12693	11.4998	0.00670544	0.0240383	XP_009375050	zinc finger CCCH domain-containing protein 14-like [Pyrus x bretschneideri]	AT3G12130.1	KH domain-containing protein / zinc finger (CCCH type) family protein	12.7748	13	59	12.7748	MD00G1203500	0	473	10.9971	9	44	10.9971	MD00G1203500	0	473	9.46315	6	37	9.46315	MD00G1203500	0	473	11.0784	8.33836	9	40	8.33836	MD00G1203500	0	473	13.5041	10	66	13.5041	MD00G1203500	0	473
MD00G1204700	10.7593	4.61087	-7.52899	-2.19797	-7.52899	-2.19797	9.84784	0.00983221	0.031633	XP_008385802	"stromal processing peptidase, chloroplastic [Malus domestica]"	AT5G42390.1	Insulinase (Peptidase family M16) family protein	12.3891	471	529	12.3891	MD00G1204700	0	4373	13.0033	384	481	13.0033	MD00G1204700	0	4373	13.7214	399	496	13.7214	MD00G1204700	0	4373	13.0379	11.0709	405	491	11.0709	MD00G1204700	0	4373	12.5705	460	568	12.5705	MD00G1204700	0	4373
MD00G1205700	12.0138	7.83882	-9.00101	-2.13207	-9.00101	-2.13207	11.325	0.00696693	0.0246813	XP_018498992	protein KAKU4-like [Pyrus x bretschneideri]	AT4G31430.2	unknown protein; LOCATED IN: plasma membrane; EXPRESSED IN: 25 plant structures; EXPRESSED DURING: 15 growth stages; Has 35333 Blast hits to 34131 proteins in 2444 species: Archae - 798; Bacteria - 22429; Metazoa - 974; Fungi - 991; Plants - 531; Viruses - 0; Other Eukaryotes - 9610 (source: NCBI BLink).	19.2028	87	87	19.2028	MD00G1205700	0	464	17.8348	70	70	17.8348	MD00G1205700	0	464	13.8182	53	53	13.8182	MD00G1205700	0	464	16.9519	12.5376	59	59	12.5376	MD00G1205700	0	464	14.8089	71	71	14.8089	MD00G1205700	0	464
MD00G1207300	34.9362	19.6008	-28.0054	-3.07206	-28.0054	-3.07206	24.5598	0.000907249	0.00637823	XP_008346451	WUSCHEL-related homeobox 8-like [Malus domestica]	AT4G35550.1	"HB-4, WOX13, ATWOX13 WUSCHEL related homeobox 13 "	23.1213	319	319	23.1213	MD00G1207300	0	1413	26.1873	313	313	26.1873	MD00G1207300	0	1413	27.9107	326	326	27.9107	MD00G1207300	0	1413	25.7397	13.8865	199	199	13.8865	MD00G1207300	0	1413	24.9312	364	364	24.9312	MD00G1207300	0	1413
MD00G1214200	8.53995	5.42176	-6.54794	-3.86428	-6.54794	-3.86428	34.7128	0.000346355	0.00362808	XP_008343485	ABC transporter G family member 24-like [Malus domestica]	AT1G53390.1	P-loop containing nucleoside triphosphate hydrolases superfamily protein	8.49612	313	313	8.49612	MD00G1214200	0	3773	10.2145	326	326	10.2145	MD00G1214200	0	3773	7.79138	243	243	7.79138	MD00G1214200	0	3773	8.83401	7.31734	280	280	7.31734	MD00G1214200	0	3773	8.84944	345	345	8.84944	MD00G1214200	0	3773
MD00G1214800	20.0049	8.49027	14.7255	2.59987	14.7255	2.59987	15.864	0.00293783	0.0136488	XP_008372727	protein fluG [Malus domestica]	AT3G53180.1	glutamate-ammonia ligases;catalytics;glutamate-ammonia ligases	19.4518	249	249	19.4518	MD00G1214800	0	1311	13.3459	148	148	13.3459	MD00G1214800	0	1311	19.7472	214	214	19.7472	MD00G1214800	0	1311	17.515	9.62696	128	128	9.62696	MD00G1214800	0	1311	7.60358	103	103	7.60358	MD00G1214800	0	1311
MD00G1220300	46.7457	36.7501	31.5459	5.16086	31.5459	5.16086	7.79295	0.0171427	0.0479129	XP_008367169	1-aminocyclopropane-1-carboxylate oxidase homolog 3-like [Malus domestica]	AT1G06650.2	2-oxoglutarate (2OG) and Fe(II)-dependent oxygenase superfamily protein	10.8399	33	96	10.8399	MD00G1220300	0	907	11.47	34	88	11.47	MD00G1220300	0	907	6.26882	20	47	6.26882	MD00G1220300	0	907	9.52625	5.21814	13	48	5.21814	MD00G1220300	0	907	9.92337	29	93	9.92337	MD00G1220300	0	907
MD00G1220400	41.5635	30.7879	-38.0746	-14.4271	-38.0746	-14.4271	327.756	4.86934e-07	0.000201728	XP_008378037	uncharacterized protein LOC103441113 isoform X2 [Malus domestica]	AT1G45207.2	Remorin family protein	32.9553	130	130	32.9553	MD00G1220400	0	404	37.7482	129	129	37.7482	MD00G1220400	0	404	33.2381	111	111	33.2381	MD00G1220400	0	404	34.6472	37.3415	153	153	37.3415	MD00G1220400	0	404	43.8382	182	183	43.8382	MD00G1220400	0	404
MD00G1220900	11.123	2.83703	-8.33133	-4.52225	-8.33133	-4.52225	15.7182	0.00300984	0.013879	XP_008348400	LOW QUALITY PROTEIN: cycloartenol synthase-like [Malus domestica]	AT2G07050.1	CAS1 cycloartenol synthase 1	10.4412	141	230	10.4412	MD00G1220900	0	2256	9.8516	118	188	9.8516	MD00G1220900	0	2256	11.7972	125	220	11.7972	MD00G1220900	0	2256	10.6967	8.30417	114	190	8.30417	MD00G1220900	0	2256	10.6389	149	248	10.6389	MD00G1220900	0	2256
MD00G1221100	16.8713	7.10516	-14.5427	-17.996	-14.5427	-17.996	16.0352	0.00285619	0.01338	XP_008371504	uncharacterized protein LOC103434909 [Malus domestica]	AT1G29290.1	unknown protein; FUNCTIONS IN: molecular_function unknown; INVOLVED IN: biological_process unknown; LOCATED IN: endomembrane system; Has 18 Blast hits to 18 proteins in 5 species: Archae - 0; Bacteria - 0; Metazoa - 0; Fungi - 0; Plants - 18; Viruses - 0; Other Eukaryotes - 0 (source: NCBI BLink).	6.75654	0	19	6.75654	MD00G1221100	0	288	8.20966	0	20	8.20966	MD00G1221100	0	288	13.8617	0	33	13.8617	MD00G1221100	0	288	9.6093	16.4335	0	48	16.4335	MD00G1221100	0	288	17.4741	0	52	17.4741	MD00G1221100	0	288
MD00G1221400	105.719	33.7475	-65.9391	-11.5202	-65.9391	-11.5202	10.5712	0.00826512	0.0278504	XP_009354868	trans-cinnamate 4-monooxygenase [Pyrus x bretschneideri]	AT2G30490.1	"ATC4H, C4H, CYP73A5, REF3 cinnamate-4-hydroxylase "	29.196	336	510	29.196	MD00G1221400	0	1789	35.0891	273	531	35.0891	MD00G1221400	0	1789	26.5752	196	393	26.5752	MD00G1221400	0	1789	30.2868	19.0147	191	345	19.0147	MD00G1221400	0	1789	43.8727	444	811	43.8727	MD00G1221400	0	1789
MD01G1001600	133.137	57.5577	-101.409	-2.86318	-101.409	-2.86318	51.637	0.000111811	0.00196972	KVI08516	Actin/actin-like conserved site-containing protein [Cynara cardunculus var. scolymus]	AT5G09810.1	ACT7 actin 7	145.618	3020	3020	145.618	MD01G1001600	0	2124	169.537	3046	3046	169.537	MD01G1001600	0	2124	152.358	2675	2675	152.358	MD01G1001600	0	2124	155.837	126.733	2730	2730	126.733	MD01G1001600	0	2124	140.248	3078	3078	140.248	MD01G1001600	0	2124
MD01G1002400	21.7799	17.1632	-19.1721	-9.85875	-19.1721	-9.85875	94.4833	1.9332e-05	0.000866484	XP_008353943	chromatin assembly factor 1 subunit FAS2-like [Malus domestica]	AT5G64630.2	"FAS2, NFB01, NFB1, MUB3.9 Transducin/WD40 repeat-like superfamily protein "	19.5076	352	352	19.5076	MD01G1002400	0	1848	23.0297	360	360	23.0297	MD01G1002400	0	1848	21.4717	328	328	21.4717	MD01G1002400	0	1848	21.3363	17.4473	327	327	17.4473	MD01G1002400	0	1848	23.1475	442	442	23.1475	MD01G1002400	0	1848
MD01G1003000	17.0517	6.8888	-13.4541	-5.26553	-13.4541	-5.26553	11.7655	0.00633223	0.0230819					9.84759	50	60	9.84759	MD01G1003000	0	624	11.9356	57	63	11.9356	MD01G1003000	0	624	11.6322	51	60	11.6322	MD01G1003000	0	624	11.1385	13.5893	68	86	13.5893	MD01G1003000	0	624	19.0767	104	123	19.0767	MD01G1003000	0	624
MD01G1004700	368.435	162.443	-296.136	-3.41885	-296.136	-3.41885	14.9833	0.0034108	0.0150657	YP_009024836	ribosomal protein S7 (chloroplast) [Trigonobalanus doichangensis]	ATCG00900.1	"RPS7.1, RPS7 Ribosomal protein S7p/S5e family protein "	438.723	951	951	438.723	MD01G1004700	0	222	340.28	639	639	340.28	MD01G1004700	0	222	276.28	507	507	276.28	MD01G1004700	0	222	351.761	398.846	898	898	398.846	MD01G1004700	0	222	330.881	759	759	330.881	MD01G1004700	0	222
MD01G1005500	19.699	8.22843	-14.884	-2.56934	-14.884	-2.56934	16.0963	0.00282781	0.0132867	XP_009374211	ras-related protein RABC1-like [Pyrus x bretschneideri]	AT1G43890.3	"ATRAB18, ATRABC1, RAB18-1, RABC1, ATRAB-C1, RAB18 RAB GTPASE HOMOLOG B18 "	27.9567	300	300	27.9567	MD01G1005500	0	1099	22.9124	212	213	22.9124	MD01G1005500	0	1099	22.2356	198	202	22.2356	MD01G1005500	0	1099	24.3682	17.7643	198	198	17.7643	MD01G1005500	0	1099	25.3617	286	288	25.3617	MD01G1005500	0	1099
MD01G1006000	35.0862	19.0896	-29.1798	-7.70959	-29.1798	-7.70959	51.6797	0.000111545	0.00196811	XP_008374420	U3 small nucleolar ribonucleoprotein protein MPP10 isoform X2 [Malus domestica]	AT5G66540.1	"FUNCTIONS IN: molecular_function unknown; INVOLVED IN: rRNA processing; LOCATED IN: cytosol, nucleolus, nucleus; EXPRESSED IN: 22 plant structures; EXPRESSED DURING: 12 growth stages; CONTAINS InterPro DOMAIN/s: U3 small nucleolar ribonucleoprotein complex, subunit Mpp10p (InterPro:IPR012173), Mpp10 protein (InterPro:IPR007151); Has 30201 Blast hits to 17322 proteins in 780 species: Archae - 12;…	31.5358	4	412	31.5358	MD01G1006000	0	1338	32.1613	0	364	32.1613	MD01G1006000	0	1338	36.8892	0	408	36.8892	MD01G1006000	0	1338	33.5288	26.6031	0	361	26.6031	MD01G1006000	0	1338	31.5365	0	436	31.5365	MD01G1006000	0	1338
MD01G1006200	16.5405	12.6638	14.4247	3.10978	14.4247	3.10978	166.409	3.6475e-06	0.000439335	XP_017180444	uncharacterized protein LOC108170253 isoform X3 [Malus domestica]	AT4G19640.1	"ARA7, ARA-7, ATRABF2B, ATRAB5B, RABF2B, ATRAB-F2B, RAB-F2B Ras-related small GTP-binding family protein "	6.87507	222	232	6.87507	MD01G1006200	0	3456	7.49132	200	219	7.49132	MD01G1006200	0	3456	7.42091	199	212	7.42091	MD01G1006200	0	3456	7.26243	5.96286	196	209	5.96286	MD01G1006200	0	3456	8.03695	268	287	8.03695	MD01G1006200	0	3456
MD01G1006400	17.3505	7.53592	-10.7598	-3.0483	-10.7598	-3.0483	8.65005	0.0134253	0.0399666	XP_008359177	RNA polymerase II transcriptional coactivator KIWI-like [Malus domestica]	AT5G09250.1	KIWI ssDNA-binding transcriptional regulator	10.1771	79	79	10.1771	MD01G1006400	0	795	20.8185	140	140	20.8185	MD01G1006400	0	795	17.043	112	112	17.043	MD01G1006400	0	795	16.0128	13.891	112	112	13.891	MD01G1006400	0	795	14.6082	120	120	14.6082	MD01G1006400	0	795
MD01G1006600	194.411	60.0191	-174.529	-3.90224	-174.529	-3.90224	53.1233	0.000103048	0.0019007	ARC96373	RNA polymerase alpha subunit (plastid) [Vauquelinia californica]	ATCG00740.1	RPOA RNA polymerase subunit alpha	223.487	563	563	223.487	MD01G1006600	0	258	246.061	537	537	246.061	MD01G1006600	0	258	234.447	500	500	234.447	MD01G1006600	0	258	234.665	185.737	486	486	185.737	MD01G1006600	0	258	174.428	465	465	174.428	MD01G1006600	0	258
MD01G1008900	14.3591	5.78995	-9.59695	-2.81489	-9.59695	-2.81489	10.5684	0.00827059	0.0278647	XP_009338031	SAL1 phosphatase-like [Pyrus x bretschneideri]	AT5G63980.1	"SAL1, ALX8, ATSAL1, HOS2, FRY1, RON1 Inositol monophosphatase family protein "	14.5828	261	261	14.5828	MD01G1008900	0	1833	17.9941	279	279	17.9941	MD01G1008900	0	1833	12.0777	183	183	12.0777	MD01G1008900	0	1833	14.8849	8.71434	162	162	8.71434	MD01G1008900	0	1833	13.4636	255	255	13.4636	MD01G1008900	0	1833
MD01G1010100	89.7755	73.8887	-82.304	-33.2611	-82.304	-33.2611	141.112	5.93913e-06	0.000563168	XP_008354648	ribonucleoside-diphosphate reductase large subunit [Malus domestica]	AT2G21790.1	"R1, RNR1, CLS8, ATRNR1 ribonucleotide reductase 1 "	81.6047	2080	2145	81.6047	MD01G1010100	0	2692	91.7384	1925	2089	91.7384	MD01G1010100	0	2692	68.2618	1408	1519	68.2618	MD01G1010100	0	2692	80.535	81.7158	2130	2231	81.7158	MD01G1010100	0	2692	85.3471	2228	2374	85.3471	MD01G1010100	0	2692
MD01G1010900	49.6776	26.3753	-39.3149	-7.21768	-39.3149	-7.21768	40.7781	0.000219593	0.00281691	XP_008348388	U-box domain-containing protein 28-like [Malus domestica]	AT5G64660.1	"ATCMPG2, CMPG2 CYS, MET, PRO, and GLY protein 2 "	40.0824	492	499	40.0824	MD01G1010900	0	1275	42.5589	446	459	42.5589	MD01G1010900	0	1275	54.2726	548	572	54.2726	MD01G1010900	0	1275	45.638	28.923	364	374	28.923	MD01G1010900	0	1275	26.491	340	349	26.491	MD01G1010900	0	1275
MD01G1011800	10.9241	6.97103	-8.62953	-3.74394	-8.62953	-3.74394	22.8881	0.0011004	0.00722159	XP_008361090	protein MKS1-like [Malus domestica]	AT3G18690.1	MKS1 MAP kinase substrate 1	11.1383	77	77	11.1383	MD01G1011800	0	708	10.6865	64	64	10.6865	MD01G1011800	0	708	13.4986	79	79	13.4986	MD01G1011800	0	708	11.7745	3.76021	27	27	3.76021	MD01G1011800	0	708	2.73388	20	20	2.73388	MD01G1011800	0	708
MD01G1012100	10.7634	4.7314	-7.79878	-3.39283	-7.79878	-3.39283	53.3169	0.000101975	0.0018894	XP_007206065	uncharacterized protein LOC18772466 [Prunus persica]	AT5G64650.1	Ribosomal protein L17 family protein	11.2819	90	90	11.2819	MD01G1012100	0	817	9.98424	67	69	9.98424	MD01G1012100	0	817	9.62468	65	65	9.62468	MD01G1012100	0	817	10.297	12.3101	100	102	12.3101	MD01G1012100	0	817	12.2011	101	103	12.2011	MD01G1012100	0	817
MD01G1012300	34.9559	13.718	-29.0687	-4.65962	-29.0687	-4.65962	71.2052	4.41484e-05	0.00125273	XP_008359710	"peptidyl-tRNA hydrolase 2, mitochondrial-like [Malus domestica]"	AT5G16870.1	Peptidyl-tRNA hydrolase II (PTH2) family protein	35.2261	363	367	35.2261	MD01G1012300	0	1067	40.6621	364	367	40.6621	MD01G1012300	0	1067	35.1473	310	310	35.1473	MD01G1012300	0	1067	37.0118	31.5117	339	341	31.5117	MD01G1012300	0	1067	31.383	343	346	31.383	MD01G1012300	0	1067
MD01G1012600	35.3125	29.1361	-29.6886	-45.6513	-29.6886	-45.6513	122.888	8.93001e-06	0.000642048	XP_008343305	DNA replication licensing factor MCM7-like isoform X1 [Malus domestica]	AT4G02060.2	PRL Mini	30.549	500	766	30.549	MD01G1012600	0	2568	31.3041	357	680	31.3041	MD01G1012600	0	2568	29.2073	315	620	29.2073	MD01G1012600	0	2568	30.3535	25.495	371	664	25.495	MD01G1012600	0	2568	35.3125	509	937	35.3125	MD01G1012600	0	2568
MD01G1014200	14.4535	6.51494	-10.014	-3.72201	-10.014	-3.72201	22.2613	0.00118692	0.00757946	XP_008378693	systemin receptor SR160-like [Malus domestica]	AT4G39400.1	"BRI1, CBB2, DWF2, BIN1, ATBRI1 Leucine-rich receptor-like protein kinase family protein "	11.1205	396	396	11.1205	MD01G1014200	0	3647	11.2157	344	346	11.2157	MD01G1014200	0	3647	9.6196	289	290	9.6196	MD01G1014200	0	3647	10.6519	10.7875	398	399	10.7875	MD01G1014200	0	3647	16.5324	621	623	16.5324	MD01G1014200	0	3647
MD01G1014300	12.5102	7.60039	-10.5381	-5.0404	-10.5381	-5.0404	46.5808	0.000150255	0.00229439	XP_008378692	UDP-galactose transporter 2-like [Malus domestica]	AT4G39390.2	"ATNST-KT1, NST-K1 nucleotide sugar transporter-KT 1 "	6.70352	108	108	6.70352	MD01G1014300	0	1650	9.02765	124	126	9.02765	MD01G1014300	0	1650	7.99167	108	109	7.99167	MD01G1014300	0	1650	7.90761	13.0871	215	219	13.0871	MD01G1014300	0	1650	11.6135	194	198	11.6135	MD01G1014300	0	1650
MD01G1016600	6.85313	6.13689	-6.16261	-47.5911	-6.16261	-47.5911	20.9132	0.00140624	0.00842137	XP_009342082	uncharacterized protein LOC103934106 [Pyrus x bretschneideri]	AT3G18800.1	unknown protein; FUNCTIONS IN: molecular_function unknown; INVOLVED IN: biological_process unknown; LOCATED IN: plasma membrane; EXPRESSED IN: 17 plant structures; EXPRESSED DURING: 12 growth stages; Has 58 Blast hits to 58 proteins in 12 species: Archae - 0; Bacteria - 0; Metazoa - 0; Fungi - 0; Plants - 58; Viruses - 0; Other Eukaryotes - 0 (source: NCBI BLink).	3.36077	19	19	3.36077	MD01G1016600	0	579	6.5337	32	32	6.5337	MD01G1016600	0	579	5.0145	24	24	5.0145	MD01G1016600	0	579	4.96966	5.44946	32	32	5.44946	MD01G1016600	0	579	6.85313	41	41	6.85313	MD01G1016600	0	579
MD01G1017000	12.2053	8.31188	-11.1753	-20.902	-11.1753	-20.902	51.235	0.00011435	0.00199287	XP_009350877	uncharacterized protein LOC103942419 [Pyrus x bretschneideri]	AT5G09840.1	Putative endonuclease or glycosyl hydrolase	12.2053	445	445	12.2053	MD01G1017000	0	3734	11.0177	348	348	11.0177	MD01G1017000	0	3734	11.9873	370	370	11.9873	MD01G1017000	0	3734	11.7368	7.76345	294	294	7.76345	MD01G1017000	0	3734	9.71942	375	375	9.71942	MD01G1017000	0	3734
MD01G1019800	16.0041	8.2628	-12.3745	-2.09199	-12.3745	-2.09199	14.316	0.003839	0.0163688	XP_008392609	developmentally-regulated G-protein 3-like [Malus domestica]	AT4G39520.1	GTP-binding protein-related	22.8439	329	358	22.8439	MD01G1019800	0	1605	24.3067	277	330	24.3067	MD01G1019800	0	1605	23.9688	260	318	23.9688	MD01G1019800	0	1605	23.7065	16.4028	224	267	16.4028	MD01G1019800	0	1605	19.7177	267	327	19.7177	MD01G1019800	0	1605
MD01G1022300	14.7198	10.9138	-11.8533	-2.36471	-11.8533	-2.36471	33.8092	0.000373039	0.00378033	XP_009336386	"biotin carboxylase 1, chloroplastic-like [Pyrus x bretschneideri]"	AT5G35360.1	CAC2 acetyl Co-enzyme a carboxylase biotin carboxylase subunit	18.3382	332	342	18.3382	MD01G1022300	0	1910	20.9205	315	338	20.9205	MD01G1022300	0	1910	22.3582	335	353	22.3582	MD01G1022300	0	1910	20.5389	16.2614	300	315	16.2614	MD01G1022300	0	1910	20.5213	385	405	20.5213	MD01G1022300	0	1910
MD01G1023900	49.1312	29.3222	-40.2286	-2.35788	-40.2286	-2.35788	40.6538	0.000221506	0.00283101	XP_008374322	UBX domain-containing protein 4 [Malus domestica]	AT4G39690.1	FUNCTIONS IN: molecular_function unknown; INVOLVED IN: biological_process unknown; LOCATED IN: mitochondrion; EXPRESSED IN: 26 plant structures; EXPRESSED DURING: 14 growth stages; CONTAINS InterPro DOMAIN/s: Mitochondrial inner membrane protein Mitofilin (InterPro:IPR019133); Has 30201 Blast hits to 17322 proteins in 780 species: Archae - 12; Bacteria - 1396; Metazoa - 17338; Fungi - 3422; Plant…	71.2857	1831	1832	71.2857	MD01G1023900	0	2632	72.0454	1604	1604	72.0454	MD01G1023900	0	2632	66.2328	1441	1441	66.2328	MD01G1023900	0	2632	69.8547	46.6782	1246	1246	46.6782	MD01G1023900	0	2632	56.4792	1536	1536	56.4792	MD01G1023900	0	2632
MD01G1024000	22.8964	10.5035	-19.4057	-6.91525	-19.4057	-6.91525	90.2905	2.20805e-05	0.000914536	XP_008374323	uncharacterized protein LOC103437618 [Malus domestica]	AT2G22125.1	CSI1 binding	21.816	1479	1486	21.816	MD01G1024000	0	6976	24.1149	1395	1423	24.1149	MD01G1024000	0	6976	22.1278	1251	1276	22.1278	MD01G1024000	0	6976	22.6863	15.463	1068	1094	15.463	MD01G1024000	0	6976	19.367	1368	1396	19.367	MD01G1024000	0	6976
MD01G1024100	6.25474	3.2098	-5.29143	-30.6047	-5.29143	-30.6047	11.9281	0.00611745	0.0225431	XP_008374326	aspartic proteinase-like protein 1 isoform X1 [Malus domestica]	AT5G10080.1	Eukaryotic aspartyl protease family protein	1.5632	31	31	1.5632	MD01G1024100	0	2031	4.773	82	82	4.773	MD01G1024100	0	2031	2.62082	44	44	2.62082	MD01G1024100	0	2031	2.98568	5.48593	113	113	5.48593	MD01G1024100	0	2031	4.66981	98	98	4.66981	MD01G1024100	0	2031
MD01G1024400	125.572	84.5555	100.837	2.23484	100.837	2.23484	64.0869	5.99382e-05	0.00143548	XP_008346990	bifunctional aspartate aminotransferase and glutamate/aspartate-prephenate aminotransferase-like [Malus domestica]	AT2G22250.3	"ATAAT, AAT, MEE17 aspartate aminotransferase "	157.719	2756	2772	157.719	MD01G1024400	0	1800	165.441	2474	2519	165.441	MD01G1024400	0	1800	143.758	2080	2139	143.758	MD01G1024400	0	1800	155.639	65.4602	1185	1195	65.4602	MD01G1024400	0	1800	86.5639	1580	1610	86.5639	MD01G1024400	0	1800
MD01G1025400	58.1775	47.3572	-53.6238	-8.67746	-53.6238	-8.67746	10.2521	0.00891201	0.029425	XP_009378537	"probable glucan 1,3-beta-glucosidase A [Pyrus x bretschneideri] "			61.4842	1047	1047	61.4842	MD01G1025400	0	1744	62.9056	928	928	62.9056	MD01G1025400	0	1744	57.4353	828	828	57.4353	MD01G1025400	0	1744	60.6084	49.3571	873	873	49.3571	MD01G1025400	0	1744	7.60252	137	137	7.60252	MD01G1025400	0	1744
MD01G1026300	15.507	5.5607	-11.5916	-29.075	-11.5916	-29.075	10.7429	0.00794279	0.0271051	XP_008370192	uncharacterized protein LOC103433702 [Malus domestica]	AT4G39790.1	Protein of unknown function (DUF630 and DUF632)	12.5389	146	149	12.5389	MD01G1026300	0	1217	10.7825	105	111	10.7825	MD01G1026300	0	1217	10.5368	105	106	10.5368	MD01G1026300	0	1217	11.2861	7.29178	88	90	7.29178	MD01G1026300	0	1217	15.507	193	195	15.507	MD01G1026300	0	1217
MD01G1027400	86.3422	36.3782	-72.7975	-6.64341	-72.7975	-6.64341	24.5775	0.00090546	0.00637308	XP_009339735	PLAT domain-containing protein 3-like [Pyrus x bretschneideri]	AT4G39730.1	"Lipase/lipooxygenase, PLAT/LH2 family protein "	56.5416	636	636	56.5416	MD01G1027400	0	1152	81.3783	793	793	81.3783	MD01G1027400	0	1152	68.7834	655	655	68.7834	MD01G1027400	0	1152	68.9011	68.9009	805	805	68.9009	MD01G1027400	0	1152	93.6711	1115	1115	93.6711	MD01G1027400	0	1152
MD01G1028100	46.8202	32.7759	-44.8178	-34.393	-44.8178	-34.393	83.8241	2.74398e-05	0.000991559	XP_008345238	uncharacterized protein LOC103408150 [Malus domestica]	AT4G39840.1	unknown protein; FUNCTIONS IN: molecular_function unknown; INVOLVED IN: biological_process unknown; LOCATED IN: endomembrane system; EXPRESSED IN: 23 plant structures; EXPRESSED DURING: 13 growth stages; Has 20719 Blast hits to 6096 proteins in 607 species: Archae - 22; Bacteria - 3243; Metazoa - 4364; Fungi - 2270; Plants - 237; Viruses - 128; Other Eukaryotes - 10455 (source: NCBI BLink).	35.1958	355	355	35.1958	MD01G1028100	0	1033	40.6271	355	355	40.6271	MD01G1028100	0	1033	40.1688	343	343	40.1688	MD01G1028100	0	1033	38.6639	47.8211	501	501	47.8211	MD01G1028100	0	1033	43.7522	467	467	43.7522	MD01G1028100	0	1033
MD01G1028300	11.1195	4.54456	-7.71053	-4.07638	-7.71053	-4.07638	9.96286	0.00955802	0.0309962	XP_009339962	uncharacterized protein LOC103932141 isoform X1 [Pyrus x bretschneideri]	AT5G10200.1	ARM-repeat/Tetratricopeptide repeat (TPR)-like protein	8.76688	217	217	8.76688	MD01G1028300	0	2535	7.32166	151	157	7.32166	MD01G1028300	0	2535	8.54221	175	179	8.54221	MD01G1028300	0	2535	8.21025	7.77918	200	200	7.77918	MD01G1028300	0	2535	12.0259	308	315	12.0259	MD01G1028300	0	2535
MD01G1028500	8.20124	4.61946	-7.30098	-11.3522	-7.30098	-11.3522	33.7659	0.000374388	0.00379136	XP_009339966	probable xyloglucan galactosyltransferase GT17 [Pyrus x bretschneideri]	AT1G68470.1	Exostosin family protein	8.51781	127	127	8.51781	MD01G1028500	0	1527	8.51612	110	110	8.51612	MD01G1028500	0	1527	6.33791	80	80	6.33791	MD01G1028500	0	1527	7.79061	8.65262	134	134	8.65262	MD01G1028500	0	1527	7.22519	113	114	7.22519	MD01G1028500	0	1527
MD01G1029000	48.1591	33.859	-44.8273	-16.4211	-44.8273	-16.4211	147.955	5.16387e-06	0.000521829	XP_008369082	uncharacterized protein LOC103432653 [Malus domestica]	AT4G39860.1	unknown protein; BEST Arabidopsis thaliana protein match is: unknown protein (TAIR:AT2G22270.1); Has 152 Blast hits to 146 proteins in 19 species: Archae - 0; Bacteria - 0; Metazoa - 0; Fungi - 2; Plants - 146; Viruses - 0; Other Eukaryotes - 4 (source: NCBI BLink).	49.447	643	646	49.447	MD01G1029000	0	1338	46.7399	524	529	46.7399	MD01G1029000	0	1338	47.0156	515	520	47.0156	MD01G1029000	0	1338	47.7341	30.0667	404	408	30.0667	MD01G1029000	0	1338	37.757	509	522	37.757	MD01G1029000	0	1338
MD01G1029100	161.644	52.4142	-130.046	-12.5089	-130.046	-12.5089	30.1908	0.000512237	0.00452751	XP_009339720	annexin D2-like [Pyrus x bretschneideri]	AT5G65020.1	ANNAT2 annexin 2	122.603	1644	1664	122.603	MD01G1029100	0	1390	166.272	1914	1955	166.272	MD01G1029100	0	1390	135.161	1522	1553	135.161	MD01G1029100	0	1390	141.345	91.2947	1269	1287	91.2947	MD01G1029100	0	1390	129.712	1835	1863	129.712	MD01G1029100	0	1390
MD01G1029700	22.125	15.0851	-19.5769	-3.6119	-19.5769	-3.6119	70.997	4.45259e-05	0.00125273	XP_008369048	asparagine synthetase [glutamine-hydrolyzing] 2 [Malus domestica]	AT5G10240.1	ASN3 asparagine synthetase 3	27.0249	580	580	27.0249	MD01G1029700	0	2198	26.8924	498	500	26.8924	MD01G1029700	0	2198	27.2991	495	496	27.2991	MD01G1029700	0	2198	27.0721	20.097	446	448	20.097	MD01G1029700	0	2198	18.1847	413	413	18.1847	MD01G1029700	0	2198
MD01G1030100	38.8993	23.6781	-31.8631	-2.84079	-31.8631	-2.84079	90.4627	2.19577e-05	0.000914536	XP_008369233	uncharacterized protein LOC103432780 [Malus domestica]	AT4G39880.1	Ribosomal protein L23/L15e family protein	48.1488	244	244	48.1488	MD01G1030100	0	519	46.9232	206	206	46.9232	MD01G1030100	0	519	52.4457	225	225	52.4457	MD01G1030100	0	519	49.1726	32.4871	171	171	32.4871	MD01G1030100	0	519	33.9381	182	182	33.9381	MD01G1030100	0	519
MD01G1031300	8.19279	3.12446	-6.11725	-2.96368	-6.11725	-2.96368	27.1059	0.000691189	0.00540445	XP_009345633	"50S ribosomal protein L29, chloroplastic-like [Pyrus x bretschneideri] "	AT5G65220.1	Ribosomal L29 family protein	7.54418	72	73	7.54418	MD01G1031300	0	991	7.15757	57	60	7.15757	MD01G1031300	0	991	8.05685	62	66	8.05685	MD01G1031300	0	991	7.5862	8.15872	75	82	8.15872	MD01G1031300	0	991	9.37521	93	96	9.37521	MD01G1031300	0	991
MD01G1031400	8.87479	4.00376	-5.66196	-3.84826	-5.66196	-3.84826	21.6451	0.00128105	0.00794771	XP_018500319	tubulin-folding cofactor C-like [Pyrus x bretschneideri]	AT4G39920.1	"POR, TFC C C-CAP/cofactor C-like domain-containing protein "	4.13798	15	16	4.13798	MD01G1031400	0	396	5.3736	16	18	5.3736	MD01G1031400	0	396	3.05492	6	10	3.05492	MD01G1031400	0	396	4.18883	6.97179	26	28	6.97179	MD01G1031400	0	396	10.0201	37	41	10.0201	MD01G1031400	0	396
MD01G1032000	9.36841	3.79523	-6.39462	-2.58278	-6.39462	-2.58278	17.4919	0.00227019	0.0114515	XP_008373267	zinc finger protein STOP1 homolog [Malus domestica]	AT5G22890.1	C2H2 and C2HC zinc fingers superfamily protein	10.108	48	53	10.108	MD01G1032000	0	537	8.8059	40	40	8.8059	MD01G1032000	0	537	12.3903	55	55	12.3903	MD01G1032000	0	537	10.4347	4.9576	27	27	4.9576	MD01G1032000	0	537	7.2089	39	40	7.2089	MD01G1032000	0	537
MD01G1032200	21.303	7.77686	-17.0753	-3.60406	-17.0753	-3.60406	28.4215	0.00060605	0.00499316	XP_008373264	probable LRR receptor-like serine/threonine-protein kinase At5g10290 [Malus domestica]	AT5G10290.1	leucine-rich repeat transmembrane protein kinase family protein	13.3182	314	316	13.3182	MD01G1032200	0	2430	17.7086	360	364	17.7086	MD01G1032200	0	2430	13.2425	265	266	13.2425	MD01G1032200	0	2430	14.7564	26.4559	646	652	26.4559	MD01G1032200	0	2430	20.4312	513	513	20.4312	MD01G1032200	0	2430
MD01G1032400	16.6662	6.13888	-12.5402	-2.053	-12.5402	-2.053	10.5725	0.00826258	0.0278439	XP_008373261	lipase 3-like [Malus domestica]	AT4G39955.1	alpha/beta-Hydrolases superfamily protein	22.897	313	313	22.897	MD01G1032400	0	1400	22.7994	270	270	22.7994	MD01G1032400	0	1400	27.6514	320	320	27.6514	MD01G1032400	0	1400	24.4493	20.2837	288	288	20.2837	MD01G1032400	0	1400	25.0935	363	363	25.0935	MD01G1032400	0	1400
MD01G1032800	23.6382	10.7269	17.2033	6.50274	17.2033	6.50274	9.63689	0.0103629	0.0328809	XP_008383420	protein DETOXIFICATION 27-like [Malus domestica]	AT5G65380.1	MATE efflux family protein	10.5648	183	183	10.5648	MD01G1032800	0	1774	13.0614	196	196	13.0614	MD01G1032800	0	1774	14.3888	211	211	14.3888	MD01G1032800	0	1774	12.6717	1.7786	32	32	1.7786	MD01G1032800	0	1774	4.58257	84	84	4.58257	MD01G1032800	0	1774
MD01G1034200	37.0228	11.6051	-23.7136	-2.14866	-23.7136	-2.14866	10.1861	0.00905429	0.0297714	XP_009344449	ras-related protein Rab11D [Pyrus x bretschneideri]	AT5G65270.1	"AtRABA4a, RABA4a RAB GTPase homolog A4A "	32.3236	380	380	32.3236	MD01G1034200	0	1204	34.0715	347	347	34.0715	MD01G1034200	0	1204	35.6695	355	355	35.6695	MD01G1034200	0	1204	34.0215	28.8269	352	352	28.8269	MD01G1034200	0	1204	40.432	501	503	40.432	MD01G1034200	0	1204
MD01G1034300	62.5951	32.4806	-53.0777	-2.48323	-53.0777	-2.48323	27.5827	0.000658588	0.00525426	XP_009344448	tRNA (cytosine(34)-C(5))-methyltransferase [Pyrus x bretschneideri]	AT2G22400.1	S-adenosyl-L-methionine-dependent methyltransferases superfamily protein	81.9177	2290	2310	81.9177	MD01G1034300	0	2888	92.3485	2208	2256	92.3485	MD01G1034300	0	2888	92.3229	2152	2204	92.3229	MD01G1034300	0	2888	88.863	49.4371	1435	1448	49.4371	MD01G1034300	0	2888	63.5702	1849	1897	63.5702	MD01G1034300	0	2888
MD01G1035000	9.84837	5.74848	8.13936	3.58473	8.13936	3.58473	17.7272	0.002191	0.0111896	AIK22407	sucrose non-fermenting-1-related protein kinase 2.12 [Malus prunifolia]	AT1G78290.3	Protein kinase superfamily protein	3.04203	51	51	3.04203	MD01G1035000	0	1717	3.3049	46	48	3.3049	MD01G1035000	0	1717	3.10011	42	44	3.10011	MD01G1035000	0	1717	3.14901	4.07727	70	71	4.07727	MD01G1035000	0	1717	5.86201	102	104	5.86201	MD01G1035000	0	1717
MD01G1035100	33.8156	18.6067	26.755	3.6712	26.755	3.6712	44.0911	0.000175791	0.00249481	XP_008358138	LOW QUALITY PROTEIN: lanC-like protein GCL1 [Malus domestica]	AT5G65280.1	GCL1 GCR2-like 1	10.6965	175	181	10.6965	MD01G1035100	0	1733	8.32241	116	122	8.32241	MD01G1035100	0	1733	11.0294	148	158	11.0294	MD01G1035100	0	1733	10.0161	29.074	492	511	29.074	MD01G1035100	0	1733	27.0849	466	485	27.0849	MD01G1035100	0	1733
MD01G1035300	421.357	163.724	-357.835	-3.37289	-357.835	-3.37289	19.7027	0.00165168	0.0093509	JAU64656	"Histone H3.3, partial [Noccaea caerulescens]"	AT5G10980.1	Histone superfamily protein	278.463	2721	2738	278.463	MD01G1035300	0	1007	420.517	3490	3582	420.517	MD01G1035300	0	1007	304.299	2481	2533	304.299	MD01G1035300	0	1007	334.426	517.484	5209	5285	517.484	MD01G1035300	0	1007	442.187	4527	4601	442.187	MD01G1035300	0	1007
MD01G1035500	10.2865	5.33244	-9.1737	-4.6591	-9.1737	-4.6591	50.0543	0.000122269	0.0020699	XP_008376792	serine/threonine-protein kinase rio2-like isoform X1 [Malus domestica]	AT3G51270.1	protein serine/threonine kinases;ATP binding;catalytics	11.6928	225	228	11.6928	MD01G1035500	0	1997	11.8397	195	200	11.8397	MD01G1035500	0	1997	11.5099	190	190	11.5099	MD01G1035500	0	1997	11.6808	7.94931	161	161	7.94931	MD01G1035500	0	1997	11.001	226	227	11.001	MD01G1035500	0	1997
MD01G1036200	202.508	35.7787	-151.704	-7.38676	-151.704	-7.38676	22.9707	0.00108963	0.0071763	XP_008374197	homeobox-leucine zipper protein ATHB-6-like isoform X1 [Malus domestica]	AT2G22430.1	"ATHB6, HB6 homeobox protein 6 "	141.797	2614	2614	141.797	MD01G1036200	0	1888	132.558	2117	2117	132.558	MD01G1036200	0	1888	130.138	2031	2031	130.138	MD01G1036200	0	1888	134.831	129.727	2483	2484	129.727	MD01G1036200	0	1888	212.73	4148	4150	212.73	MD01G1036200	0	1888
MD01G1036500	138.917	56.8451	99.7292	3.09598	99.7292	3.09598	36.7019	0.000295974	0.00330309	NP_001280987	"bifunctional riboflavin biosynthesis protein RIBA 1, chloroplastic-like [Malus domestica] "	AT5G64300.1	"ATGCH, GCH, ATRIBA1, RFD1 GTP cyclohydrolase II "	101.373	2336	2336	101.373	MD01G1036500	0	2360	75.7905	1513	1513	75.7905	MD01G1036500	0	2360	88.937	1735	1735	88.937	MD01G1036500	0	2360	88.7003	58.7846	1407	1407	58.7846	MD01G1036500	0	2360	31.2073	760	761	31.2073	MD01G1036500	0	2360
MD01G1037100	36.0976	24.7262	31.4806	6.74857	31.4806	6.74857	87.8835	2.3897e-05	0.000940781	XP_009365813	transcription factor bHLH94-like [Pyrus x bretschneideri]	AT1G72210.1	basic helix-loop-helix (bHLH) DNA-binding superfamily protein	4.91264	72	72	4.91264	MD01G1037100	0	1501	6.61586	84	84	6.61586	MD01G1037100	0	1501	7.09246	88	88	7.09246	MD01G1037100	0	1501	6.20699	6.70041	102	102	6.70041	MD01G1037100	0	1501	4.77127	74	74	4.77127	MD01G1037100	0	1501
MD01G1038200	8.86017	3.42295	-6.62091	-6.35526	-6.62091	-6.35526	8.65669	0.0134009	0.0399099	XP_008359211	ubiquitin carboxyl-terminal hydrolase 17-like [Malus domestica]	AT5G65450.1	UBP17 ubiquitin-specific protease 17	4.3767	135	135	4.3767	MD01G1038200	0	3159	5.76314	154	154	5.76314	MD01G1038200	0	3159	3.63805	95	95	3.63805	MD01G1038200	0	3159	4.59263	9.5511	306	306	9.5511	MD01G1038200	0	3159	4.65669	152	152	4.65669	MD01G1038200	0	3159
MD01G1039100	13.4474	7.87779	-10.9274	-2.02998	-10.9274	-2.02998	13.9552	0.00410065	0.0171127	XP_008385669	Golgi apparatus membrane protein-like protein ECHIDNA [Malus domestica]	AT1G09330.1	"unknown protein; FUNCTIONS IN: molecular_function unknown; INVOLVED IN: biological_process unknown; LOCATED IN: integral to membrane; EXPRESSED IN: 24 plant structures; EXPRESSED DURING: 15 growth stages; CONTAINS InterPro DOMAIN/s: Protein of unknown function DUF846, eukaryotic (InterPro:IPR008564); Has 518 Blast hits to 518 proteins in 206 species: Archae - 0; Bacteria - 0; Metazoa - 193; Fung…	23.9076	222	222	23.9076	MD01G1039100	0	951	22.0029	173	177	22.0029	MD01G1039100	0	951	18.6996	147	147	18.6996	MD01G1039100	0	951	21.5367	18.9737	183	183	18.9737	MD01G1039100	0	951	22.9991	225	226	22.9991	MD01G1039100	0	951
MD01G1039200	16.5521	2.41514	-11.922	-3.72688	-11.922	-3.72688	24.7488	0.000888347	0.00630345	XP_008385667	LOW QUALITY PROTEIN: uncharacterized protein At1g04910 [Malus domestica]	AT5G65470.1	O-fucosyltransferase family protein	14.8328	301	304	14.8328	MD01G1039200	0	2099	12.6724	220	225	12.6724	MD01G1039200	0	2099	13.7746	235	239	13.7746	MD01G1039200	0	2099	13.76	15.173	323	323	15.173	MD01G1039200	0	2099	15.0771	325	327	15.0771	MD01G1039200	0	2099
MD01G1039700	13.5623	9.05837	-11.4244	-4.55389	-11.4244	-4.55389	37.6628	0.000275114	0.00317606	XP_008385665	protein NETWORKED 2D-like [Malus domestica]	AT2G22560.1	Kinase interacting (KIP1-like) family protein	14.7729	384	386	14.7729	MD01G1039700	0	2676	14.8878	333	337	14.8878	MD01G1039700	0	2676	9.35792	203	207	9.35792	MD01G1039700	0	2676	13.0062	15.6229	424	424	15.6229	MD01G1039700	0	2676	13.8153	378	382	13.8153	MD01G1039700	0	2676
MD01G1040700	89.1027	46.1156	-64.143	-26.443	-64.143	-26.443	20.3206	0.00151984	0.00883848	XP_009364241	AP2-like ethylene-responsive transcription factor AIL6 [Pyrus x bretschneideri]	AT5G10510.2	AIL6 AINTEGUMENTA-like 6	59.3288	1385	1388	59.3288	MD01G1040700	0	2396	61.6753	1231	1250	61.6753	MD01G1040700	0	2396	59.932	1169	1187	59.932	MD01G1040700	0	2396	60.312	46.6256	1124	1133	46.6256	MD01G1040700	0	2396	89.6301	2188	2219	89.6301	MD01G1040700	0	2396
MD01G1044800	8.90588	5.15039	5.88426	5.23111	5.88426	5.23111	8.71579	0.0131864	0.0394141	XP_018502199	uncharacterized protein LOC108867015 [Pyrus x bretschneideri]	AT4G23160.1	CRK8 cysteine-rich RLK (RECEPTOR-like protein kinase) 8	1.21266	11	11	1.21266	MD01G1044800	0	929	1.52705	12	12	1.52705	MD01G1044800	0	929	1.43243	11	11	1.43243	MD01G1044800	0	929	1.39071	0.530684	5	5	0.530684	MD01G1044800	0	929	3.54198	34	34	3.54198	MD01G1044800	0	929
MD01G1044900	337.481	181.742	247.958	4.44905	247.958	4.44905	21.0954	0.00137361	0.00830051	XP_008385349	glycine-rich domain-containing protein 1 isoform X1 [Malus domestica]	AT2G22660.2	Protein of unknown function (duplicated DUF1399)	91.0137	2794	2794	91.0137	MD01G1044900	0	3144	80.8433	2150	2150	80.8433	MD01G1044900	0	3144	90.2694	2346	2346	90.2694	MD01G1044900	0	3144	87.3755	39.7039	1266	1266	39.7039	MD01G1044900	0	3144	123.56	4010	4014	123.56	MD01G1044900	0	3144
MD01G1045100	8.77311	4.27857	6.16223	#DIV/0!	6.16223	#DIV/0!	14.6184	0.0036366	0.0157705	XP_008385567	uncharacterized protein LOC103448082 [Malus domestica]	AT2G15780.1	Cupredoxin superfamily protein	0	0	0	0	MD01G1045100	0	465	0	0	0	0	MD01G1045100	0	465	0	0	0	0	MD01G1045100	0	465	0	0	0	0	0	MD01G1045100	0	465	0	0	0	0	MD01G1045100	0	465
MD01G1045500	44.0465	33.8438	34.663	6.78547	34.663	6.78547	16.7698	0.0025383	0.0123177	XP_008385974	transcription factor bHLH93 [Malus domestica]	AT5G65640.1	bHLH093 beta HLH protein 93	5.58379	79	82	5.58379	MD01G1045500	0	1504	6.75987	79	86	6.75987	MD01G1045500	0	1504	5.63048	66	70	5.63048	MD01G1045500	0	1504	5.99138	28.5183	401	435	28.5183	MD01G1045500	0	1504	40.6036	572	631	40.6036	MD01G1045500	0	1504
MD01G1045600	9.92393	5.02338	-6.52502	-3.1717	-6.52502	-3.1717	13.0644	0.00485697	0.0192115	XP_008385811	uncharacterized protein LOC103448314 [Malus domestica]	AT3G53440.2	Homeodomain-like superfamily protein	7.09915	129	129	7.09915	MD01G1045600	0	1861	9.52868	148	150	9.52868	MD01G1045600	0	1861	11.961	178	184	11.961	MD01G1045600	0	1861	9.5296	8.21234	155	155	8.21234	MD01G1045600	0	1861	10.7128	206	206	10.7128	MD01G1045600	0	1861
MD01G1045700	9.34569	2.93387	6.78574	10.2236	6.78574	10.2236	14.2703	0.00387091	0.0164606	XP_008386069	uncharacterized protein At5g65660-like [Malus domestica]	AT5G65660.1	hydroxyproline-rich glycoprotein family protein	2.99897	20	20	2.99897	MD01G1045700	0	683	3.46176	20	20	3.46176	MD01G1045700	0	683	2.12547	12	12	2.12547	MD01G1045700	0	683	2.86207	0.577459	4	4	0.577459	MD01G1045700	0	683	0.566791	4	4	0.566791	MD01G1045700	0	683
MD01G1045800	122.664	59.8269	-84.3022	-2.4515	-84.3022	-2.4515	10.8771	0.0077025	0.0265171	ADL36578	ARF domain class transcription factor [Malus domestica]	AT5G65670.2	IAA9 indole-3-acetic acid inducible 9	133.246	2243	2243	133.246	MD01G1045800	0	1724	164.643	2401	2401	164.643	MD01G1045800	0	1724	129.255	1842	1842	129.255	MD01G1045800	0	1724	142.381	53.9332	943	943	53.9332	MD01G1045800	0	1724	104.47	1861	1861	104.47	MD01G1045800	0	1724
MD01G1046700	14.5465	7.82968	10.2442	6.32859	10.2442	6.32859	19.4612	0.00170735	0.0095439	XP_008236846	2-alkenal reductase (NADP(+)-dependent)-like [Prunus mume]	AT5G37980.1	Zinc-binding dehydrogenase family protein	1.36895	15	16	1.36895	MD01G1046700	0	1197	2.07402	19	21	2.07402	MD01G1046700	0	1197	2.3245	22	23	2.3245	MD01G1046700	0	1197	1.92249	1.89459	22	23	1.89459	MD01G1046700	0	1197	2.74896	33	34	2.74896	MD01G1046700	0	1197
MD01G1047000	10.7266	4.80199	-8.90362	-6.9402	-8.90362	-6.9402	48.4612	0.000134156	0.00216473	XP_008383400	COMPASS-like H3K4 histone methylase component WDR5A isoform X1 [Malus domestica]	AT3G49660.1	Transducin/WD40 repeat-like superfamily protein	8.05577	94	136	8.05577	MD01G1047000	0	1729	7.04255	65	103	7.04255	MD01G1047000	0	1729	9.09585	95	130	9.09585	MD01G1047000	0	1729	8.06472	9.52365	126	167	9.52365	MD01G1047000	0	1729	11.9225	169	213	11.9225	MD01G1047000	0	1729
MD01G1048500	11.2901	2.55273	-8.47942	-2.44803	-8.47942	-2.44803	24.7148	0.000891705	0.00631341	XP_008343873	uncharacterized protein LOC103406665 [Malus domestica]			12.3068	174	174	12.3068	MD01G1048500	0	1448	11.2667	138	138	11.2667	MD01G1048500	0	1448	13.0332	156	156	13.0332	MD01G1048500	0	1448	12.2022	13.7551	202	202	13.7551	MD01G1048500	0	1448	13.8352	207	207	13.8352	MD01G1048500	0	1448
MD01G1048800	138.761	60.1869	-111.802	-4.54417	-111.802	-4.54417	44.9415	0.00016646	0.00241715	XP_008383330	elicitor-responsive protein 3-like [Malus domestica]	AT1G63220.1	Calcium-dependent lipid-binding (CaLB domain) family protein	140.567	1109	1109	140.567	MD01G1048800	0	808	148.652	1016	1016	148.652	MD01G1048800	0	808	123.52	825	825	123.52	MD01G1048800	0	808	137.58	137.407	1126	1126	137.407	MD01G1048800	0	808	132.832	1109	1109	132.832	MD01G1048800	0	808
MD01G1050300	19.4897	9.31687	-15.6438	-3.74665	-15.6438	-3.74665	43.8492	0.000178573	0.00250935	XP_008383241	probable methyltransferase PMT13 [Malus domestica]	AT4G00740.1	S-adenosyl-L-methionine-dependent methyltransferases superfamily protein	23.4036	474	484	23.4036	MD01G1050300	0	2118	19.4241	326	348	19.4241	MD01G1050300	0	2118	21.1906	354	371	21.1906	MD01G1050300	0	2118	21.3394	15.8749	330	341	15.8749	MD01G1050300	0	2118	15.9014	332	348	15.9014	MD01G1050300	0	2118
MD01G1050500	7.48042	5.95606	-7.18632	-34.9625	-7.18632	-34.9625	39.555	0.000239431	0.00293936	XP_008343870	plant UBX domain-containing protein 9-like isoform X1 [Malus domestica]	AT4G11740.1	SAY1 Ubiquitin-like superfamily protein	5.10656	108	108	5.10656	MD01G1050500	0	2166	7.47739	137	137	7.47739	MD01G1050500	0	2166	4.80325	86	86	4.80325	MD01G1050500	0	2166	5.79573	7.28355	160	160	7.28355	MD01G1050500	0	2166	7.32772	164	164	7.32772	MD01G1050500	0	2166
MD01G1051700	8.93944	3.5052	6.21232	4.94983	6.21232	4.94983	11.8073	0.00627608	0.0229328	XP_008366592	beta-galactosidase 8-like [Malus domestica]	AT2G28470.1	BGAL8 beta-galactosidase 8	1.27182	19	19	1.27182	MD01G1051700	0	1530	1.39081	17	18	1.39081	MD01G1051700	0	1530	2.05578	26	26	2.05578	MD01G1051700	0	1530	1.5728	2.83559	43	44	2.83559	MD01G1051700	0	1530	3.85853	61	61	3.85853	MD01G1051700	0	1530
MD01G1052400	22.3985	7.42578	-19.5156	-4.56901	-19.5156	-4.56901	98.1301	1.73008e-05	0.000824809	XP_008362622	"NAD-dependent malic enzyme 59 kDa isoform, mitochondrial-like [Malus domestica]"	AT4G00570.1	NAD-ME2 NAD-dependent malic enzyme 2	24.3569	542	547	24.3569	MD01G1052400	0	2300	27.2932	501	531	27.2932	MD01G1052400	0	2300	23.3008	412	443	23.3008	MD01G1052400	0	2300	24.9836	20.1489	453	470	20.1489	MD01G1052400	0	2300	20.4079	463	485	20.4079	MD01G1052400	0	2300
MD01G1054900	121.151	55.5827	-96.2071	-7.82172	-96.2071	-7.82172	41.8884	0.000203438	0.00270264	XP_008336972	LOW QUALITY PROTEIN: remorin-like [Malus domestica]	AT3G61260.1	Remorin family protein	56.6325	214	214	56.6325	MD01G1054900	0	387	86.1442	282	282	86.1442	MD01G1054900	0	387	84.0884	269	269	84.0884	MD01G1054900	0	387	75.6217	101.149	397	397	101.149	MD01G1054900	0	387	131.54	526	526	131.54	MD01G1054900	0	387
MD01G1055000	121.226	63.1846	-102.727	-7.16334	-102.727	-7.16334	206.483	1.92423e-06	0.000344754	XP_008336972	LOW QUALITY PROTEIN: remorin-like [Malus domestica]	AT2G45820.1	Remorin family protein	75.3534	504	504	75.3534	MD01G1055000	0	685	78.6977	456	456	78.6977	MD01G1055000	0	685	68.8762	389	390	68.8762	MD01G1055000	0	685	74.3091	107.67	745	748	107.67	MD01G1055000	0	685	131.959	931	934	131.959	MD01G1055000	0	685
MD01G1055200	18.0459	12.4521	16.0508	56.2576	16.0508	56.2576	135.029	6.76417e-06	0.000586517	XP_008393993	O-glucosyltransferase rumi homolog [Malus domestica]	AT2G45830.1	DTA2 downstream target of AGL15 2	1.07428	18	18	1.07428	MD01G1055200	0	1716	1.10228	16	16	1.10228	MD01G1055200	0	1716	1.55096	22	22	1.55096	MD01G1055200	0	1716	1.24251	0.229839	4	4	0.229839	MD01G1055200	0	1716	0.112797	2	2	0.112797	MD01G1055200	0	1716
MD01G1056200	17.4723	6.40478	-13.0851	-6.97973	-13.0851	-6.97973	23.4754	0.0010268	0.00689812	XP_009342500	AT-hook motif nuclear-localized protein 9-like [Pyrus x bretschneideri]	AT2G45850.2	AT hook motif DNA-binding family protein	11.295	208	208	11.295	MD01G1056200	0	1886	13.226	211	211	13.226	MD01G1056200	0	1886	10.1347	158	158	10.1347	MD01G1056200	0	1886	11.5519	18.8733	361	361	18.8733	MD01G1056200	0	1886	11.4432	223	223	11.4432	MD01G1056200	0	1886
MD01G1056300	37.2591	13.0082	-23.5856	-2.44246	-23.5856	-2.44246	8.00946	0.0160858	0.0456492					22.7471	215	215	22.7471	MD01G1056300	0	968	35.539	291	291	35.539	MD01G1056300	0	968	32.1183	257	257	32.1183	MD01G1056300	0	968	30.1348	33.1047	325	325	33.1047	MD01G1056300	0	968	34.4927	345	345	34.4927	MD01G1056300	0	968
MD01G1057300	15.203	4.80803	-11.0303	-10.1223	-11.0303	-10.1223	9.26362	0.0113995	0.0353059	XP_009340407	LRR receptor-like serine/threonine-protein kinase ERECTA [Pyrus x bretschneideri]	AT2G34930.1	disease resistance family protein / LRR family protein	5.68246	86	87	5.68246	MD01G1057300	0	1568	9.49975	126	126	9.49975	MD01G1057300	0	1568	6.7894	88	88	6.7894	MD01G1057300	0	1568	7.32387	9.68404	153	154	9.68404	MD01G1057300	0	1568	4.87601	79	79	4.87601	MD01G1057300	0	1568
MD01G1057400	10.7147	4.39106	-8.17025	-3.71444	-8.17025	-3.71444	21.258	0.00134532	0.00820679	XP_009340354	LRR receptor-like serine/threonine-protein kinase GSO2 isoform X1 [Pyrus x bretschneideri]	AT2G34930.1	disease resistance family protein / LRR family protein	7.15059	93	93	7.15059	MD01G1057400	0	1332	7.27776	82	82	7.27776	MD01G1057400	0	1332	5.44932	60	60	5.44932	MD01G1057400	0	1332	6.62589	7.62456	103	103	7.62456	MD01G1057400	0	1332	9.80873	135	135	9.80873	MD01G1057400	0	1332
MD01G1059200	9.25687	4.40963	-7.23813	-4.97916	-7.23813	-4.97916	42.7425	0.000192074	0.00261925	XP_009340423	uncharacterized protein LOC103932523 [Pyrus x bretschneideri]	AT3G49050.1	alpha/beta-Hydrolases superfamily protein	4.14957	94	94	4.14957	MD01G1059200	0	2320	4.73896	93	93	4.73896	MD01G1059200	0	2320	3.96297	76	76	3.96297	MD01G1059200	0	2320	4.28383	8.37259	197	197	8.37259	MD01G1059200	0	2320	8.55164	205	205	8.55164	MD01G1059200	0	2320
MD01G1059800	13.6727	6.08134	-11.3543	-2.33049	-11.3543	-2.33049	34.2108	0.000360852	0.00371355	XP_008338858	"beta-amylase 2, chloroplastic isoform X2 [Malus domestica]"	AT4G00490.1	"BAM2, BMY9 beta-amylase 2 "	13.3435	176	194	13.3435	MD01G1059800	0	1489	18.1021	180	228	18.1021	MD01G1059800	0	1489	13.6493	137	168	13.6493	MD01G1059800	0	1489	15.0316	20.4619	260	309	20.4619	MD01G1059800	0	1489	19.8239	242	305	19.8239	MD01G1059800	0	1489
MD01G1060800	59.2992	26.5904	-52.6054	-6.19249	-52.6054	-6.19249	67.2347	5.21566e-05	0.00134386	XP_009367850	uncharacterized protein LOC103957421 isoform X2 [Pyrus x bretschneideri]	AT4G00440.1	Protein of unknown function (DUF3741)	45.1955	1492	1496	45.1955	MD01G1060800	0	3390	55.2038	1576	1583	55.2038	MD01G1060800	0	3390	43.0014	1187	1205	43.0014	MD01G1060800	0	3390	47.8002	63.2618	2153	2175	63.2618	MD01G1060800	0	3390	64.3484	2241	2254	64.3484	MD01G1060800	0	3390
MD01G1060900	16.2845	6.23163	-11.9559	-6.4014	-11.9559	-6.4014	30.4027	0.000502334	0.00447339	XP_009367848	uncharacterized protein LOC103957421 isoform X1 [Pyrus x bretschneideri]	AT4G00440.2	Protein of unknown function (DUF3741)	12.1481	143	144	12.1481	MD01G1060900	0	1214	17.0415	173	175	17.0415	MD01G1060900	0	1214	13.0541	130	131	13.0541	MD01G1060900	0	1214	14.0812	14.3759	175	177	14.3759	MD01G1060900	0	1214	16.0236	200	201	16.0236	MD01G1060900	0	1214
MD01G1061400	25.0676	12.3156	-17.2368	-4.66551	-17.2368	-4.66551	18.6247	0.0019207	0.0102752	XP_009367846	U-box domain-containing protein 33-like isoform X1 [Pyrus x bretschneideri]	AT2G45910.1	U-box domain-containing protein kinase family protein	9.02517	325	325	9.02517	MD01G1061400	0	3688	11.3475	343	354	11.3475	MD01G1061400	0	3688	11.8088	358	360	11.8088	MD01G1061400	0	3688	10.7272	27.2169	1012	1018	27.2169	MD01G1061400	0	3688	17.0046	636	648	17.0046	MD01G1061400	0	3688
MD01G1062800	115.438	59.7241	-94.5831	-19.4498	-94.5831	-19.4498	58.8296	7.67837e-05	0.00163791	NP_001280950	aquaporin PIP1-1 [Malus domestica]	AT2G45960.1	"PIP1B, TMP-A, ATHH2, PIP1;2 plasma membrane intrinsic protein 1B "	19.5042	271	271	19.5042	MD01G1062800	0	1423	24.5078	292	295	24.5078	MD01G1062800	0	1423	17.3428	204	204	17.3428	MD01G1062800	0	1423	20.4516	46.4943	670	671	46.4943	MD01G1062800	0	1423	56.7891	825	835	56.7891	MD01G1062800	0	1423
MD01G1065800	21.2368	8.86102	-14.9788	-2.17949	-14.9788	-2.17949	13.7356	0.0042716	0.0175837	XP_008342643	ATP-dependent helicase BRM isoform X1 [Malus domestica]	AT2G46020.2	"CHR2, ATBRM, BRM, CHA2 transcription regulatory protein SNF2, putative "	27.9777	2047	2083	27.9777	MD01G1065800	0	7625	25.8919	1593	1670	25.8919	MD01G1065800	0	7625	25.8132	1553	1627	25.8132	MD01G1065800	0	7625	26.561	22.3841	1660	1731	22.3841	MD01G1065800	0	7625	25.0548	1904	1974	25.0548	MD01G1065800	0	7625
MD01G1068300	73.7672	38.6626	-60.0178	-3.24173	-60.0178	-3.24173	29.4404	0.000549475	0.00471067	XP_018505396	uncharacterized protein LOC103957435 [Pyrus x bretschneideri]	AT5G41460.1	Protein of unknown function (DUF604)	48.8735	1403	1403	48.8735	MD01G1068300	0	2940	51.8315	1289	1289	51.8315	MD01G1068300	0	2940	44.3163	1077	1077	44.3163	MD01G1068300	0	2940	48.3404	68.2829	2036	2036	68.2829	MD01G1068300	0	2940	46.0196	1398	1398	46.0196	MD01G1068300	0	2940
MD01G1069300	17.1768	3.30573	-13.1337	-4.77077	-13.1337	-4.77077	34.3934	0.000355486	0.00369032	XP_009349806	probable serine/threonine-protein kinase At1g01540 [Pyrus x bretschneideri]	AT1G01540.2	Protein kinase superfamily protein	13.8111	248	260	13.8111	MD01G1069300	0	1928	13.6124	206	222	13.6124	MD01G1069300	0	1928	13.114	183	209	13.114	MD01G1069300	0	1928	13.5125	17.1836	308	336	17.1836	MD01G1069300	0	1928	14.2057	246	283	14.2057	MD01G1069300	0	1928
MD01G1070000	16.2941	11.1879	12.1414	3.52187	12.1414	3.52187	16.371	0.00270467	0.0128813	XP_008345636	protein REVEILLE 3 [Malus domestica]	AT1G01520.1	Homeodomain-like superfamily protein	6.8095	123	125	6.8095	MD01G1070000	0	1880	3.77295	58	60	3.77295	MD01G1070000	0	1880	3.8609	60	60	3.8609	MD01G1070000	0	1880	4.81445	2.46503	42	47	2.46503	MD01G1070000	0	1880	9.11169	160	177	9.11169	MD01G1070000	0	1880
MD01G1070100	11.4011	5.98344	-8.53615	-2.82667	-8.53615	-2.82667	54.7012	9.4719e-05	0.00181304	XP_008345460	C-terminal binding protein AN-like [Malus domestica]	AT1G01510.1	AN NAD(P)-binding Rossmann-fold superfamily protein	11.6493	283	283	11.6493	MD01G1070100	0	2488	13.0668	273	275	13.0668	MD01G1070100	0	2488	11.232	230	231	11.232	MD01G1070100	0	2488	11.9827	12.1666	302	307	12.1666	MD01G1070100	0	2488	14.5869	360	375	14.5869	MD01G1070100	0	2488
MD01G1070400	52.0077	29.6497	-39.6599	-6.91434	-39.6599	-6.91434	64.5016	5.88282e-05	0.00142234	XP_008345341	1-aminocyclopropane-1-carboxylate synthase 1 [Malus domestica]	AT3G61510.1	"ACS1, AT-ACS1 ACC synthase 1 "	48.6562	799	801	48.6562	MD01G1070400	0	1686	35.5499	502	507	35.5499	MD01G1070400	0	1686	54.8907	765	765	54.8907	MD01G1070400	0	1686	46.3656	19.2407	328	329	19.2407	MD01G1070400	0	1686	12.9728	226	226	12.9728	MD01G1070400	0	1686
MD01G1071300	220.222	98.3992	-184.628	-17.9657	-184.628	-17.9657	16.6344	0.00259323	0.0124849	XP_008345081	WRKY transcription factor 22 [Malus domestica]	AT4G01250.1	"WRKY22, AtWRKY22 WRKY family transcription factor "	229.35	3386	3386	229.35	MD01G1071300	0	1512	133.075	1696	1702	133.075	MD01G1071300	0	1512	224.107	2801	2801	224.107	MD01G1071300	0	1512	195.511	48.0615	734	737	48.0615	MD01G1071300	0	1512	101.388	1580	1584	101.388	MD01G1071300	0	1512
MD01G1071500	10.0785	1.77743	-6.67273	-2.43327	-6.67273	-2.43327	14.1695	0.00394249	0.0166667	XP_009341119	uncharacterized protein LOC103933180 [Pyrus x bretschneideri]	AT3G61540.1	alpha/beta-Hydrolases superfamily protein	10.4628	208	208	10.4628	MD01G1071500	0	2036	10.5097	181	181	10.5097	MD01G1071500	0	2036	13.0125	219	219	13.0125	MD01G1071500	0	2036	11.3283	9.00776	186	186	9.00776	MD01G1071500	0	2036	10.3624	218	218	10.3624	MD01G1071500	0	2036
MD01G1072500	65.4343	27.9438	-54.3776	-4.41685	-54.3776	-4.41685	44.1419	0.000175215	0.00248898	XP_008344578	reticulon-like protein B1 [Malus domestica]	AT2G46170.1	Reticulon family protein	60.3479	855	855	60.3479	MD01G1072500	0	1451	76.9932	945	945	76.9932	MD01G1072500	0	1451	73.5353	882	882	73.5353	MD01G1072500	0	1451	70.2921	64.0126	942	942	64.0126	MD01G1072500	0	1451	66.8986	1003	1003	66.8986	MD01G1072500	0	1451
MD01G1072900	32.2889	19.1842	-26.7945	-20.2637	-26.7945	-20.2637	17.7236	0.00219221	0.0111933	XP_008344317	LOW QUALITY PROTEIN: delta(8)-fatty-acid desaturase 1-like [Malus domestica]	AT3G61580.1	Fatty acid/sphingolipid desaturase	23.0411	508	508	23.0411	MD01G1072900	0	2258	30.5234	582	583	30.5234	MD01G1072900	0	2258	23.0913	428	431	23.0913	MD01G1072900	0	2258	25.5519	32.9253	751	754	32.9253	MD01G1072900	0	2258	19.2016	441	448	19.2016	MD01G1072900	0	2258
MD01G1073700	9.33834	6.29544	-8.17403	-3.50711	-8.17403	-3.50711	18.5763	0.00193409	0.0103276	XP_008362824	uncharacterized protein LOC103426513 [Malus domestica]	AT4G01200.1	Calcium-dependent lipid-binding (CaLB domain) family protein	8.69204	51	69	8.69204	MD01G1073700	0	813	3.63528	20	25	3.63528	MD01G1073700	0	813	5.95202	30	40	5.95202	MD01G1073700	0	813	6.09311	10.6727	79	88	10.6727	MD01G1073700	0	813	12.023	88	101	12.023	MD01G1073700	0	813
MD01G1074000	7.66326	4.24091	-5.32563	-5.79041	-5.32563	-5.79041	16.5694	0.00262016	0.012577	XP_008362849	uncharacterized protein At5g41620 [Malus domestica]	AT5G41620.1	"FUNCTIONS IN: molecular_function unknown; INVOLVED IN: biological_process unknown; LOCATED IN: chloroplast, plasma membrane; EXPRESSED IN: 9 plant structures; EXPRESSED DURING: 6 growth stages; BEST Arabidopsis thaliana protein match is: intracellular protein transport protein USO1-related (TAIR:AT1G64180.1); Has 30201 Blast hits to 17322 proteins in 780 species: Archae - 12; Bacteria - 1396; Me…	7.0535	152	152	7.0535	MD01G1074000	0	2207	6.69569	124	125	6.69569	MD01G1074000	0	2207	4.87846	85	89	4.87846	MD01G1074000	0	2207	6.20922	5.22715	117	117	5.22715	MD01G1074000	0	2207	8.28787	189	189	8.28787	MD01G1074000	0	2207
MD01G1074700	100.011	71.4283	84.1777	3.40264	84.1777	3.40264	101.383	1.57223e-05	0.000801497	XP_008343422	common plant regulatory factor 1-like isoform X2 [Malus domestica]	AT2G46270.1	GBF3 G-box binding factor 3	35.1021	681	692	35.1021	MD01G1074700	0	2019	35.132	586	600	35.132	MD01G1074700	0	2019	34.8724	571	582	34.8724	MD01G1074700	0	2019	35.0355	31.1578	623	638	31.1578	MD01G1074700	0	2019	57.0419	1163	1190	57.0419	MD01G1074700	0	2019
MD01G1075300	29.4188	12.1236	-26.0233	-2.63348	-26.0233	-2.63348	38.1308	0.00026566	0.00310815	OTF85011	putative ubiquitin-conjugating enzyme/RWD-like protein [Helianthus annuus]	AT1G64230.2	UBC28 ubiquitin-conjugating enzyme 28	41.4249	334	343	41.4249	MD01G1075300	0	848	43.4957	294	312	43.4957	MD01G1075300	0	848	40.9431	270	287	40.9431	MD01G1075300	0	848	41.9546	29.3013	252	252	29.3013	MD01G1075300	0	848	37.8901	313	332	37.8901	MD01G1075300	0	848
MD01G1075400	34.4721	28.9261	31.9739	19.1007	31.9739	19.1007	159.935	4.10197e-06	0.000469707	NP_001315713	ethylene-responsive transcription factor CRF4-like [Malus domestica]	AT4G27950.1	CRF4 cytokinin response factor 4	6.27276	52	52	6.27276	MD01G1075400	0	849	1.81019	13	13	1.81019	MD01G1075400	0	849	3.27729	23	23	3.27729	MD01G1075400	0	849	3.78675	0.696828	6	6	0.696828	MD01G1075400	0	849	3.53376	31	31	3.53376	MD01G1075400	0	849
MD01G1075800	13.3613	4.56829	9.18852	4.86224	9.18852	4.86224	11.7245	0.00638794	0.0232188	XP_008349104	mitochondrial carrier protein MTM1 [Malus domestica]	AT2G46320.1	Mitochondrial substrate carrier family protein	4.67135	79	79	4.67135	MD01G1075800	0	1732	2.79849	40	41	2.79849	MD01G1075800	0	1732	3.00342	40	43	3.00342	MD01G1075800	0	1732	3.49109	1.82173	32	32	1.82173	MD01G1075800	0	1732	3.74378	66	67	3.74378	MD01G1075800	0	1732
MD01G1076100	20.2067	6.46422	-14.2234	-4.87454	-14.2234	-4.87454	22.2294	0.00119156	0.00759305	XP_009377264	tubulin gamma-1 chain [Pyrus x bretschneideri]	AT3G61650.1	TUBG1 gamma-tubulin	14.5114	276	278	14.5114	MD01G1076100	0	1962	23.0172	356	382	23.0172	MD01G1076100	0	1962	16.1546	250	262	16.1546	MD01G1076100	0	1962	17.8944	15.5289	301	309	15.5289	MD01G1076100	0	1962	16.0806	315	326	16.0806	MD01G1076100	0	1962
MD01G1076200	47.1739	14.8799	-33.9691	-150.695	-33.9691	-150.695	11.9387	0.00610378	0.0225001	ONI23348	hypothetical protein PRUPE_2G183600 [Prunus persica]	AT5G41761.1	unknown protein; FUNCTIONS IN: molecular_function unknown; INVOLVED IN: biological_process unknown; LOCATED IN: cellular_component unknown; BEST Arabidopsis thaliana protein match is: unknown protein (TAIR:AT3G55570.1); Has 30201 Blast hits to 17322 proteins in 780 species: Archae - 12; Bacteria - 1396; Metazoa - 17338; Fungi - 3422; Plants - 5037; Viruses - 0; Other Eukaryotes - 2996 (source: NC…	0.803254	2	2	0.803254	MD01G1076200	0	255	2.78163	6	6	2.78163	MD01G1076200	0	255	5.69293	12	12	5.69293	MD01G1076200	0	255	3.0926	47.1739	122	122	47.1739	MD01G1076200	0	255	15.5606	41	41	15.5606	MD01G1076200	0	255
MD01G1076900	9.45435	1.47654	-6.82347	-5.33355	-6.82347	-5.33355	69.5248	4.73221e-05	0.00128555	XP_008349911	uncharacterized protein At5g05190 [Malus domestica]	AT3G61670.1	Protein of unknown function (DUF3133)	6.91566	241	241	6.91566	MD01G1076900	0	3569	6.16104	184	186	6.16104	MD01G1076900	0	3569	5.9657	174	176	5.9657	MD01G1076900	0	3569	6.34747	10.3878	365	376	10.3878	MD01G1076900	0	3569	7.48421	272	276	7.48421	MD01G1076900	0	3569
MD01G1077100	33.2745	22.3256	-25.7504	-2.47076	-25.7504	-2.47076	13.4473	0.00451084	0.0182438	OAY49046	hypothetical protein MANES_05G025100 [Manihot esculenta]			37.3732	181	181	37.3732	MD01G1077100	0	496	43.3788	182	182	43.3788	MD01G1077100	0	496	49.0241	201	201	49.0241	MD01G1077100	0	496	43.2587	27.4334	138	138	27.4334	MD01G1077100	0	496	40.1947	205	206	40.1947	MD01G1077100	0	496
MD01G1077200	18.1286	8.88255	13.8869	6.50694	13.8869	6.50694	26.1023	0.000767164	0.00575992	XP_008350138	hydroquinone glucosyltransferase [Malus domestica]	AT4G01070.1	"GT72B1, UGT72B1 UDP-Glycosyltransferase superfamily protein "	3.09693	43	43	3.09693	MD01G1077200	0	1422	2.99289	36	36	2.99289	MD01G1077200	0	1422	3.06265	36	36	3.06265	MD01G1077200	0	1422	3.05083	2.63491	38	38	2.63491	MD01G1077200	0	1422	2.314	34	34	2.314	MD01G1077200	0	1422
MD01G1077500	48.8344	30.0735	39.2951	2.65658	39.2951	2.65658	37.1156	0.000286741	0.00324226					20.7332	112	116	20.7332	MD01G1077500	0	573	28.4716	138	138	28.4716	MD01G1077500	0	573	21.957	102	104	21.957	MD01G1077500	0	573	23.7206	30.63	169	178	30.63	MD01G1077500	0	573	35.9756	207	213	35.9756	MD01G1077500	0	573
MD01G1077800	42.734	9.15206	26.3288	2.89619	26.3288	2.89619	7.84732	0.0168688	0.0473262	XP_017179886	anthocyanidin reductase-like [Malus domestica]	AT4G27250.1	NAD(P)-binding Rossmann-fold superfamily protein	22.2842	192	193	22.2842	MD01G1077800	0	887	11.1955	80	84	11.1955	MD01G1077800	0	887	21.5491	151	158	21.5491	MD01G1077800	0	887	18.3429	7.1144	61	64	7.1144	MD01G1077800	0	887	20.7307	171	190	20.7307	MD01G1077800	0	887
MD01G1077900	17.4838	10.0651	13.435	2.37168	13.435	2.37168	14.2389	0.003893	0.0165184	XP_017179886	anthocyanidin reductase-like [Malus domestica]	AT4G27250.1	NAD(P)-binding Rossmann-fold superfamily protein	10.1965	135	136	10.1965	MD01G1077900	0	1366	8.91404	100	103	8.91404	MD01G1077900	0	1366	10.2731	110	116	10.2731	MD01G1077900	0	1366	9.79455	10.3221	139	143	10.3221	MD01G1077900	0	1366	17.2163	235	243	17.2163	MD01G1077900	0	1366
MD01G1079300	22.5693	8.56631	-14.0053	-3.97586	-14.0053	-3.97586	11.3016	0.00700301	0.0247526	XP_009336796	DEAD-box ATP-dependent RNA helicase 31-like [Pyrus x bretschneideri]	AT5G63630.1	P-loop containing nucleoside triphosphate hydrolases superfamily protein	20.5676	529	535	20.5676	MD01G1079300	0	2664	16.9962	362	383	16.9962	MD01G1079300	0	2664	15.3943	322	339	15.3943	MD01G1079300	0	2664	17.6527	16.6186	436	449	16.6186	MD01G1079300	0	2664	15.9119	430	438	15.9119	MD01G1079300	0	2664
MD01G1079500	8.16372	3.34783	-5.84898	-2.15027	-5.84898	-2.15027	17.2773	0.00234577	0.0117144	XP_008350943	uncharacterized protein LOC103414221 isoform X2 [Malus domestica]	AT2G46420.1	Plant protein 1589 of unknown function	9.54404	179	182	9.54404	MD01G1079500	0	1953	12.0459	185	199	12.0459	MD01G1079500	0	1953	11.2117	169	181	11.2117	MD01G1079500	0	1953	10.9339	8.12841	146	161	8.12841	MD01G1079500	0	1953	11.9426	238	241	11.9426	MD01G1079500	0	1953
MD01G1081200	50.6649	22.9408	-36.9734	-2.84987	-36.9734	-2.84987	17.179	0.00238151	0.0118266	XP_008354029	phosphatidylinositol 4-kinase gamma 4-like [Malus domestica]	AT2G46500.2	"ATPI4K GAMMA 4, UBDK GAMMA 4, PI4K GAMMA 4 phosphoinositide 4-kinase gamma 4 "	29.5355	767	785	29.5355	MD01G1081200	0	2722	24.5385	538	565	24.5385	MD01G1081200	0	2722	28.266	606	636	28.266	MD01G1081200	0	2722	27.4467	47.1633	1243	1302	47.1633	MD01G1081200	0	2722	33.4213	887	940	33.4213	MD01G1081200	0	2722
MD01G1081300	6.85394	2.88337	-5.86548	-3.82027	-5.86548	-3.82027	82.4124	2.88353e-05	0.00101556	XP_008354028	uncharacterized protein LOC103417633 [Malus domestica]	AT3G61780.1	emb1703 embryo defective 1703	7.68239	299	302	7.68239	MD01G1081300	0	4026	8.28063	276	282	8.28063	MD01G1081300	0	4026	7.87268	253	262	7.87268	MD01G1081300	0	4026	7.94523	7.4208	297	303	7.4208	MD01G1081300	0	4026	7.37986	293	307	7.37986	MD01G1081300	0	4026
MD01G1082200	10.0558	4.11383	-7.06259	-357.637	-7.06259	-357.637	13.6738	0.00432149	0.0177222	XP_008343434	aspartyl protease family protein 2-like [Malus domestica]	AT1G01300.1	Eukaryotic aspartyl protease family protein	1.26179	18	18	1.26179	MD01G1082200	0	1461	2.18475	27	27	2.18475	MD01G1082200	0	1461	1.65605	20	20	1.65605	MD01G1082200	0	1461	1.70086	10.0558	149	149	10.0558	MD01G1082200	0	1461	4.17324	63	63	4.17324	MD01G1082200	0	1461
MD01G1082500	8.49707	3.68232	-6.13495	-4.14019	-6.13495	-4.14019	13.6642	0.00432928	0.0177434	XP_008352028	uncharacterized protein LOC103415445 [Malus domestica]	AT4G00980.1	zinc knuckle (CCHC-type) family protein	6.07634	117	117	6.07634	MD01G1082500	0	1972	6.11478	102	102	6.11478	MD01G1082500	0	1972	7.97501	130	130	7.97501	MD01G1082500	0	1972	6.72205	6.80008	136	136	6.80008	MD01G1082500	0	1972	10.0117	204	204	10.0117	MD01G1082500	0	1972
MD01G1082600	7.62097	4.4067	-6.70366	-4.10638	-6.70366	-4.10638	17.1237	0.00240192	0.011886	XP_009336764	protein DEFECTIVE IN MERISTEM SILENCING 3-like [Pyrus x bretschneideri]	AT3G49250.1	"DMS3, IDN1 defective in meristem silencing 3 "	9.66655	153	153	9.66655	MD01G1082600	0	1621	7.36591	99	101	7.36591	MD01G1082600	0	1621	9.55261	126	128	9.55261	MD01G1082600	0	1621	8.86169	5.29198	87	87	5.29198	MD01G1082600	0	1621	5.37332	90	90	5.37332	MD01G1082600	0	1621
MD01G1083100	17.5318	6.72687	-14.2187	-3.53202	-14.2187	-3.53202	42.1871	0.000199365	0.00267535	XP_008354032	exportin-2-like [Malus domestica]	AT2G46520.1	"cellular apoptosis susceptibility protein, putative / importin-alpha re-exporter, putative "	21.1659	777	781	21.1659	MD01G1083100	0	3779	21.21	672	678	21.21	MD01G1083100	0	3779	17.1266	535	535	17.1266	MD01G1083100	0	3779	19.8342	15.5247	593	595	15.5247	MD01G1083100	0	3779	16.5952	641	648	16.5952	MD01G1083100	0	3779
MD01G1083500	39.4678	14.4884	-28.8273	-24.4696	-28.8273	-24.4696	16.1506	0.0028029	0.0132	XP_008352581	uncharacterized protein At4g00950-like [Malus domestica]	AT4G00950.1	MEE47 Protein of unknown function (DUF688)	21.1077	223	223	21.1077	MD01G1083500	0	1082	27.315	250	250	27.315	MD01G1083500	0	1082	24.5975	220	220	24.5975	MD01G1083500	0	1082	24.34	22.5999	248	248	22.5999	MD01G1083500	0	1082	39.8925	446	446	39.8925	MD01G1083500	0	1082
MD01G1083900	10.4939	4.4499	-7.39707	-3.82528	-7.39707	-3.82528	12.8842	0.00503206	0.0196986	XP_009375418	kinesin light chain-like [Pyrus x bretschneideri]	AT4G10840.1	Tetratricopeptide repeat (TPR)-like superfamily protein	5.05186	121	121	5.05186	MD01G1083900	0	2453	8.14474	169	169	8.14474	MD01G1083900	0	2453	7.00303	142	142	7.00303	MD01G1083900	0	2453	6.73321	6.99413	174	174	6.99413	MD01G1083900	0	2453	12.5462	318	318	12.5462	MD01G1083900	0	2453
MD01G1084700	10.0093	7.03393	-8.93086	-24.864	-8.93086	-24.864	21.8655	0.00124627	0.00781289	XP_008343438	dof zinc finger protein DOF2.5-like isoform X1 [Malus domestica]	AT3G61850.3	DAG1 Dof-type zinc finger DNA-binding family protein	3.27305	29	31	3.27305	MD01G1084700	0	970	4.02189	28	33	4.02189	MD01G1084700	0	970	5.11337	33	41	5.11337	MD01G1084700	0	970	4.1361	7.92875	76	78	7.92875	MD01G1084700	0	970	9.97727	98	100	9.97727	MD01G1084700	0	970
MD01G1084900	11.7063	9.44986	-10.5829	-5.26341	-10.5829	-5.26341	44.0613	0.000176131	0.00249587	XP_008352957	uncharacterized protein LOC103416459 [Malus domestica]	AT1G01225.1	NC domain-containing protein-related	2.6757	29	29	2.6757	MD01G1084900	0	1110	5.7512	54	54	5.7512	MD01G1084900	0	1110	3.59655	32	33	3.59655	MD01G1084900	0	1110	4.00782	9.59362	108	108	9.59362	MD01G1084900	0	1110	7.23667	83	83	7.23667	MD01G1084900	0	1110
MD01G1085300	9.29941	4.707	-6.37415	-3.28129	-6.37415	-3.28129	33.6033	0.000379502	0.00381923	XP_008353293	DNA-directed RNA polymerase III subunit RPC10-like [Malus domestica]	AT1G01210.1	"DNA-directed RNA polymerase, subunit M, archaeal "	9.53048	63	63	9.53048	MD01G1085300	0	677	10.8266	62	62	10.8266	MD01G1085300	0	677	7.1477	40	40	7.1477	MD01G1085300	0	677	9.16825	8.15607	56	56	8.15607	MD01G1085300	0	677	10.2926	72	72	10.2926	MD01G1085300	0	677
MD01G1085400	9.71607	3.12393	-7.30216	-6.14163	-7.30216	-6.14163	11.8119	0.00626992	0.0229165	XP_008353139	protein yippee-like At4g27745 isoform X1 [Malus domestica]	AT4G27745.1	Yippee family putative zinc-binding protein	6.18723	38	38	6.18723	MD01G1085400	0	629	9.20944	49	49	9.20944	MD01G1085400	0	629	10.7704	56	56	10.7704	MD01G1085400	0	629	8.72236	5.17303	33	33	5.17303	MD01G1085400	0	629	4.61587	30	30	4.61587	MD01G1085400	0	629
MD01G1087300	20.4025	13.3186	17.6088	12.1685	17.6088	12.1685	69.1389	4.80936e-05	0.00128771	XP_017187188	CBL-interacting serine/threonine-protein kinase 9-like [Malus domestica]	AT1G01140.3	"CIPK9, PKS6 CBL-interacting protein kinase 9 "	1.82354	43	43	1.82354	MD01G1087300	0	2415	2.10494	43	43	2.10494	MD01G1087300	0	2415	0.801489	16	16	0.801489	MD01G1087300	0	2415	1.57665	4.73612	116	116	4.73612	MD01G1087300	0	2415	3.64676	89	91	3.64676	MD01G1087300	0	2415
MD01G1088600	54.3777	15.7425	30.5743	2.62389	30.5743	2.62389	15.2065	0.00328187	0.014705					10.9264	47	67	10.9264	MD01G1088600	0	628	20.7072	75	110	20.7072	MD01G1088600	0	628	24.8499	89	129	24.8499	MD01G1088600	0	628	18.8278	19.155	80	122	19.155	MD01G1088600	0	628	21.575	87	140	21.575	MD01G1088600	0	628
MD01G1088900	11.5085	6.17393	-8.17675	-2.57652	-8.17675	-2.57652	36.764	0.000294562	0.00329681	XP_017179192	LOW QUALITY PROTEIN: two-component response regulator-like PRR95 [Malus domestica]	AT5G24470.1	"APRR5, PRR5 pseudo-response regulator 5 "	7.53862	205	205	7.53862	MD01G1088900	0	2785	6.15504	145	145	6.15504	MD01G1088900	0	2785	6.68945	154	154	6.68945	MD01G1088900	0	2785	6.79437	5.06282	143	143	5.06282	MD01G1088900	0	2785	6.11605	176	176	6.11605	MD01G1088900	0	2785
MD01G1089000	10.173	3.21574	-7.7925	-3.13921	-7.7925	-3.13921	14.4377	0.0037558	0.0161501	XP_008353175	metal tolerance protein 1-like [Malus domestica]	AT3G58810.2	"MTPA2, ATMTPA2, MTP3 metal tolerance protein A2 "	7.48237	64	64	7.48237	MD01G1089000	0	876	7.96225	59	59	7.96225	MD01G1089000	0	876	7.87165	57	57	7.87165	MD01G1089000	0	876	7.77209	12.3814	110	110	12.3814	MD01G1089000	0	876	9.3907	85	85	9.3907	MD01G1089000	0	876
MD01G1090900	62.0589	23.3479	-50.7217	-6.44776	-50.7217	-6.44776	61.7087	6.68754e-05	0.00152151	XP_008343467	protein LHY-like [Malus domestica]	AT1G01060.4	"LHY, LHY1 Homeodomain-like superfamily protein "	58.5797	1764	1764	58.5797	MD01G1090900	0	3084	65.9329	1720	1720	65.9329	MD01G1090900	0	3084	55.5841	1417	1417	55.5841	MD01G1090900	0	3084	60.0322	41.0838	1285	1285	41.0838	MD01G1090900	0	3084	54.6346	1741	1741	54.6346	MD01G1090900	0	3084
MD01G1093700	9.97698	7.14185	-8.63632	-17.6143	-8.63632	-17.6143	41.9045	0.000203216	0.00270132	XP_008347728	protein NTM1-like 9 [Malus domestica]	AT4G35580.1	NTL9 NAC transcription factor-like 9	2.27108	21	21	2.27108	MD01G1093700	0	947	3.49539	26	28	3.49539	MD01G1093700	0	947	2.17167	17	17	2.17167	MD01G1093700	0	947	2.64605	8.43367	81	81	8.43367	MD01G1093700	0	947	10.2196	96	100	10.2196	MD01G1093700	0	947
MD01G1095300	27.1939	6.60144	-17.6496	-2.02172	-17.6496	-2.02172	13.2304	0.00470268	0.0187741	XP_008374760	ribosome production factor 1-like [Malus domestica]	AT4G01560.1	MEE49 Ribosomal RNA processing Brix domain protein	29.4639	389	395	29.4639	MD01G1095300	0	1373	29.9638	326	348	29.9638	MD01G1095300	0	1373	28.107	305	319	28.107	MD01G1095300	0	1373	29.1782	34.4709	455	480	34.4709	MD01G1095300	0	1373	32.5653	422	462	32.5653	MD01G1095300	0	1373
MD01G1096500	289.411	234.059	262.298	19.0194	262.298	19.0194	246.475	1.1373e-06	0.000273958	XP_008347438	uncharacterized protein LOC103410522 [Malus domestica]	AT4G23160.1	CRK8 cysteine-rich RLK (RECEPTOR-like protein kinase) 8	21.7712	538	676	21.7712	MD01G1096500	0	3180	18.7738	372	505	18.7738	MD01G1096500	0	3180	20.4288	371	537	20.4288	MD01G1096500	0	3180	20.3246	16.4025	364	529	16.4025	MD01G1096500	0	3180	5.75199	132	189	5.75199	MD01G1096500	0	3180
MD01G1096700	45.817	33.1417	39.9867	9.71287	39.9867	9.71287	122.84	8.9402e-06	0.000642048	CAN71427	hypothetical protein VITISV_027864 [Vitis vinifera]	AT4G23160.1	CRK8 cysteine-rich RLK (RECEPTOR-like protein kinase) 8	5.90676	252	254	5.90676	MD01G1096700	0	4404	4.77816	176	178	4.77816	MD01G1096700	0	4404	6.20806	225	226	6.20806	MD01G1096700	0	4404	5.63099	4.18674	187	187	4.18674	MD01G1096700	0	4404	4.50495	203	205	4.50495	MD01G1096700	0	4404
MD01G1097200	13.8625	3.23115	9.89027	3.17911	9.89027	3.17911	13.3681	0.00457963	0.0184394	XP_009368962	probable inactive purple acid phosphatase 29 [Pyrus x bretschneideri]	AT5G63140.1	"ATPAP29, PAP29 purple acid phosphatase 29 "	8.89987	61	67	8.89987	MD01G1097200	0	771	11.3466	64	74	11.3466	MD01G1097200	0	771	10.3558	51	66	10.3558	MD01G1097200	0	771	10.2008	3.19718	20	25	3.19718	MD01G1097200	0	771	6.65281	43	53	6.65281	MD01G1097200	0	771
MD01G1098300	24.2739	9.23415	-17.6622	-5.48502	-17.6622	-5.48502	18.8894	0.00184951	0.0100532	XP_009342474	probable inactive purple acid phosphatase 29 [Pyrus x bretschneideri]	AT5G63140.1	"ATPAP29, PAP29 purple acid phosphatase 29 "	10.7703	267	277	10.7703	MD01G1098300	0	2634	14.9906	312	334	14.9906	MD01G1098300	0	2634	9.87456	205	215	9.87456	MD01G1098300	0	2634	11.8785	15.61	395	417	15.61	MD01G1098300	0	2634	26.4545	667	720	26.4545	MD01G1098300	0	2634
MD01G1100600	68.782	35.479	-56.3741	-107.82	-56.3741	-107.82	28.7834	0.000585102	0.00488933	XP_009369007	probable pectate lyase 13 [Pyrus x bretschneideri]	AT5G04310.1	Pectin lyase-like superfamily protein	39.0983	762	762	39.0983	MD01G1100600	0	1996	36.4845	616	616	36.4845	MD01G1100600	0	1996	38.7289	639	639	38.7289	MD01G1100600	0	1996	38.1039	42.9774	869	870	42.9774	MD01G1100600	0	1996	68.9481	1422	1422	68.9481	MD01G1100600	0	1996
MD01G1100700	15.0139	6.90828	-9.17935	-2.04769	-9.17935	-2.04769	9.43579	0.010905	0.0341591	XP_008369010	serine/threonine protein phosphatase 2A 57 kDa regulatory subunit B	AT5G03470.1	ATB&apos; ALPHA Protein phosphatase 2A regulatory B subunit family protein	16.8519	349	349	16.8519	MD01G1100700	0	2121	14.3803	258	258	14.3803	MD01G1100700	0	2121	14.3732	252	252	14.3732	MD01G1100700	0	2121	15.2018	14.5972	314	314	14.5972	MD01G1100700	0	2121	22.5408	494	494	22.5408	MD01G1100700	0	2121
MD01G1100800	18.0511	6.66984	-15.4219	-6.703	-15.4219	-6.703	59.8314	7.31266e-05	0.00159614	XP_009368976	protein RNA-directed DNA methylation 3-like isoform X1 [Pyrus x bretschneideri]	AT5G04290.1	"KTF1, SPT5L kow domain-containing transcription factor 1 "	12.4002	563	575	12.4002	MD01G1100800	0	4749	16.2057	626	651	16.2057	MD01G1100800	0	4749	13.7558	511	540	13.7558	MD01G1100800	0	4749	14.1206	18.1049	852	872	18.1049	MD01G1100800	0	4749	19.1154	907	938	19.1154	MD01G1100800	0	4749
MD01G1101500	38.7948	22.7912	-29.2957	-2.13031	-29.2957	-2.13031	33.0811	0.000396572	0.00392678	XP_009368935	glycine-rich RNA-binding protein RZ1C-like [Pyrus x bretschneideri]	AT1G60650.2	RNA-binding (RRM/RBD/RNP motifs) family protein with retrovirus zinc finger-like domain	50.1179	573	575	50.1179	MD01G1101500	0	1175	61.5746	612	612	61.5746	MD01G1101500	0	1175	53.9496	524	524	53.9496	MD01G1101500	0	1175	55.214	43.6362	519	520	43.6362	MD01G1101500	0	1175	47.2778	572	574	47.2778	MD01G1101500	0	1175
MD01G1103300	12.5953	8.60628	11.1877	2.75201	11.1877	2.75201	69.4086	4.75527e-05	0.00128555	XP_008364419	"glycerol-3-phosphate dehydrogenase SDP6, mitochondrial isoform X1 [Malus domestica] "	AT3G10370.1	SDP6 FAD-dependent oxidoreductase family protein	10.455	229	235	10.455	MD01G1103300	0	2302	7.90867	139	154	7.90867	MD01G1103300	0	2302	9.45937	166	180	9.45937	MD01G1103300	0	2302	9.27436	6.46775	143	151	6.46775	MD01G1103300	0	2302	6.8948	147	164	6.8948	MD01G1103300	0	2302
MD01G1103500	18.0676	13.3302	16.632	2.38649	16.632	2.38649	367.288	3.46785e-07	0.000176516	XP_008364702	U-box domain-containing protein 14 [Malus domestica]	AT3G54850.1	"ATPUB14, PUB14 plant U-box 14 "	15.1863	328	328	15.1863	MD01G1103500	0	2212	14.0025	260	262	14.0025	MD01G1103500	0	2212	14.7664	268	270	14.7664	MD01G1103500	0	2212	14.6517	12.4366	279	279	12.4366	MD01G1103500	0	2212	11.2443	255	257	11.2443	MD01G1103500	0	2212
MD01G1106200	54.4646	34.1944	-49.6788	-8.19637	-49.6788	-8.19637	68.5119	4.93833e-05	0.00130903	XP_008366087	adenosine kinase 2 [Malus domestica]	AT5G03300.1	ADK2 adenosine kinase 2	55.3876	722	742	55.3876	MD01G1106200	0	1372	60.6606	668	704	60.6606	MD01G1106200	0	1372	53.698	588	609	53.698	MD01G1106200	0	1372	56.5821	34.9272	467	486	34.9272	MD01G1106200	0	1372	49.9416	681	708	49.9416	MD01G1106200	0	1372
MD01G1106900	72.7745	42.483	46.0205	7.09408	46.0205	7.09408	11.3006	0.00700452	0.0247526	XP_008366650	phenylalanine ammonia-lyase 1 [Malus domestica]	AT2G37040.1	"PAL1, ATPAL1 PHE ammonia lyase 1 "	33.3463	825	828	33.3463	MD01G1106900	0	2543	52.9964	1130	1140	52.9964	MD01G1106900	0	2543	41.1971	856	866	41.1971	MD01G1106900	0	2543	42.5132	4.92424	127	127	4.92424	MD01G1106900	0	2543	22.3015	582	586	22.3015	MD01G1106900	0	2543
MD01G1107900	8.81821	4.04197	6.49461	10.0275	6.49461	10.0275	27.6994	0.000650924	0.00521248	XP_008367183	protein ENHANCED DISEASE RESISTANCE 2-like isoform X1 [Malus domestica]	AT3G54800.2	Pleckstrin homology (PH) and lipid-binding START domains-containing protein	0.943247	26	26	0.943247	MD01G1107900	0	2823	1.08881	26	26	1.08881	MD01G1107900	0	2823	1.19989	28	28	1.19989	MD01G1107900	0	2823	1.07731	0.419133	10	12	0.419133	MD01G1107900	0	2823	0.891345	26	26	0.891345	MD01G1107900	0	2823
MD01G1108000	89.379	16.3373	-63.3951	-14.9044	-63.3951	-14.9044	17.3214	0.00232995	0.0116565	XP_008367332	GATA transcription factor 8-like [Malus domestica]	AT3G54810.1	"BME3-ZF, BME3, GATA8 Plant-specific GATA-type zinc finger transcription factor family protein "	52.6589	1030	1034	52.6589	MD01G1108000	0	2011	46.9702	780	799	46.9702	MD01G1108000	0	2011	43.1322	708	717	43.1322	MD01G1108000	0	2011	47.5871	92.1781	1859	1880	92.1781	MD01G1108000	0	2011	52.2157	1060	1085	52.2157	MD01G1108000	0	2011
MD01G1108100	6.92016	3.98334	-5.22868	-2.88906	-5.22868	-2.88906	15.6376	0.00305063	0.014001	XP_009344765	auxin response factor 18-like isoform X1 [Pyrus x bretschneideri]	AT4G30080.1	ARF16 auxin response factor 16	7.98821	212	212	7.98821	MD01G1108100	0	2718	8.5685	197	197	8.5685	MD01G1108100	0	2718	7.43296	167	167	7.43296	MD01G1108100	0	2718	7.99656	4.46208	123	123	4.46208	MD01G1108100	0	2718	7.01456	197	197	7.01456	MD01G1108100	0	2718
MD01G1108400	8.23686	5.57596	-6.07473	-2.60642	-6.07473	-2.60642	18.7168	0.00189553	0.0101966	XP_008367784	mRNA-decapping enzyme subunit 2-like [Malus domestica]	AT5G13570.1	"DCP2, TDT, ATDCP2 decapping 2 "	8.67172	137	137	8.67172	MD01G1108400	0	1618	10.2291	140	140	10.2291	MD01G1108400	0	1618	9.86939	132	132	9.86939	MD01G1108400	0	1618	9.59007	7.73939	127	127	7.73939	MD01G1108400	0	1618	11.0058	184	184	11.0058	MD01G1108400	0	1618
MD01G1108500	14.1963	10.6142	-12.8794	-29.2585	-12.8794	-29.2585	49.8706	0.000123566	0.00208093	XP_008367680	probable aquaporin PIP2-5 [Malus domestica]	AT3G54820.1	"PIP2D, PIP2;5 plasma membrane intrinsic protein 2;5 "	2.06408	34	34	2.06408	MD01G1108500	0	1687	6.16674	88	88	6.16674	MD01G1108500	0	1687	5.37825	75	75	5.37825	MD01G1108500	0	1687	4.53636	12.8585	220	220	12.8585	MD01G1108500	0	1687	12.6783	221	221	12.6783	MD01G1108500	0	1687
MD01G1109500	31.0645	12.988	-23.9864	-3.05933	-23.9864	-3.05933	17.9294	0.0021259	0.0109802	XP_008369309	putative serine/threonine-protein kinase [Malus domestica]	AT3G09010.1	Protein kinase superfamily protein	23.2655	199	199	23.2655	MD01G1109500	0	876	22.8071	169	169	22.8071	MD01G1109500	0	876	23.0625	167	167	23.0625	MD01G1109500	0	876	23.0451	33.0921	294	294	33.0921	MD01G1109500	0	876	35.7952	324	324	35.7952	MD01G1109500	0	876
MD01G1109700	23.1594	14.9353	-18.4967	-2.65914	-18.4967	-2.65914	28.4685	0.00060327	0.00498391	XP_008369309	putative serine/threonine-protein kinase [Malus domestica]	AT1G16670.1	Protein kinase superfamily protein	20.8344	83	83	20.8344	MD01G1109700	0	408	26.0778	90	90	26.0778	MD01G1109700	0	408	14.2323	48	48	14.2323	MD01G1109700	0	408	20.3815	27.5503	114	114	27.5503	MD01G1109700	0	408	28.939	122	122	28.939	MD01G1109700	0	408
MD01G1110100	99.8223	51.4118	76.6051	5.91785	76.6051	5.91785	20.3851	0.00150688	0.00879147	AAP69749	NAD-dependent sorbitol dehydrogenase 1 [Malus domestica]	AT5G51970.2	GroES-like zinc-binding alcohol dehydrogenase family protein	15.5582	254	254	15.5582	MD01G1110100	0	1672	22.1307	313	313	22.1307	MD01G1110100	0	1672	20.3313	281	281	20.3313	MD01G1110100	0	1672	19.3401	8.25607	140	140	8.25607	MD01G1110100	0	1672	26.0471	450	450	26.0471	MD01G1110100	0	1672
MD01G1110400	51.0483	28.2852	42.5252	20.0807	42.5252	20.0807	32.6973	0.000409777	0.00399118	XP_008368803	probable ubiquitin-conjugating enzyme E2 C isoform X1 [Malus domestica]	AT3G20060.1	UBC19 ubiquitin-conjugating enzyme19	2.46138	23	23	2.46138	MD01G1110400	0	957	1.9765	16	16	1.9765	MD01G1110400	0	957	2.52821	18	20	2.52821	MD01G1110400	0	957	2.32203	1.6485	14	16	1.6485	MD01G1110400	0	957	3.2361	32	32	3.2361	MD01G1110400	0	957
MD01G1110700	8.41466	4.13374	-7.1156	-19.1451	-7.1156	-19.1451	30.1048	0.000516333	0.00454091	XP_008368824	serine carboxypeptidase-like 27 [Malus domestica]	AT3G07990.1	SCPL27 serine carboxypeptidase-like 27	4.26729	111	111	4.26729	MD01G1110700	0	2664	6.78961	149	153	6.78961	MD01G1110700	0	2664	5.22226	115	115	5.22226	MD01G1110700	0	2664	5.42639	6.69925	179	181	6.69925	MD01G1110700	0	2664	8.5009	233	234	8.5009	MD01G1110700	0	2664
MD01G1110800	27.0158	15.7079	-18.7676	-2.12136	-18.7676	-2.12136	13.558	0.00441697	0.0179901	XP_008368889	uncharacterized protein LOC103432458 isoform X2 [Malus domestica]	AT3G52250.1	Duplicated homeodomain-like superfamily protein	19.5006	1054	1056	19.5006	MD01G1110800	0	5546	16.3068	759	765	16.3068	MD01G1110800	0	5546	17.6249	798	808	17.6249	MD01G1110800	0	5546	17.8108	24.428	1366	1374	24.428	MD01G1110800	0	5546	32.1784	1833	1844	32.1784	MD01G1110800	0	5546
MD01G1111700	16.939	6.4335	-14.17	-3.16296	-14.17	-3.16296	39.5444	0.000239614	0.00294081	XP_008368908	uncharacterized protein LOC103432480 [Malus domestica]	AT2G35790.1	unknown protein; CONTAINS InterPro DOMAIN/s: Protein of unknown function DUF1301 (InterPro:IPR009724); Has 116 Blast hits to 116 proteins in 49 species: Archae - 0; Bacteria - 0; Metazoa - 53; Fungi - 6; Plants - 49; Viruses - 0; Other Eukaryotes - 8 (source: NCBI BLink).	23.0293	246	246	23.0293	MD01G1111700	0	1094	19.4511	180	180	19.4511	MD01G1111700	0	1094	19.6833	178	178	19.6833	MD01G1111700	0	1094	20.7212	13.6095	151	151	13.6095	MD01G1111700	0	1094	14.5081	164	164	14.5081	MD01G1111700	0	1094
MD01G1112200	16.4899	3.5604	-12.3556	-3.14508	-12.3556	-3.14508	48.9207	0.000130575	0.002139	XP_008368948	uncharacterized protein LOC103432529 [Malus domestica]	AT3G09670.2	Tudor/PWWP/MBT superfamily protein	19.103	861	861	19.103	MD01G1112200	0	4616	18.2348	712	712	18.2348	MD01G1112200	0	4616	17.0088	647	649	17.0088	MD01G1112200	0	4616	18.1155	16.2769	761	762	16.2769	MD01G1112200	0	4616	17.9889	856	858	17.9889	MD01G1112200	0	4616
MD01G1112500	9.21274	4.7321	-7.09965	-2.54761	-7.09965	-2.54761	14.7365	0.00356141	0.0155303	XP_008368982	uncharacterized protein LOC103432563 [Malus domestica]	AT3G54970.1	D-aminoacid aminotransferase-like PLP-dependent enzymes superfamily protein	9.61577	209	209	9.61577	MD01G1112500	0	2226	8.97531	169	169	8.97531	MD01G1112500	0	2226	6.19548	114	114	6.19548	MD01G1112500	0	2226	8.26219	6.15703	139	139	6.15703	MD01G1112500	0	2226	8.04322	185	185	8.04322	MD01G1112500	0	2226
MD01G1113300	22.1731	6.10965	-16.546	-3.79555	-16.546	-3.79555	30.5994	0.00049337	0.00443145	XP_008369488	uncharacterized protein LOC103433042 [Malus domestica]	AT5G13610.1	Protein of unknown function (DUF155)	22.3229	309	330	22.3229	MD01G1113300	0	1514	17.9593	200	230	17.9593	MD01G1113300	0	1514	18.7775	192	235	18.7775	MD01G1113300	0	1514	19.6866	21.687	279	333	21.687	MD01G1113300	0	1514	19.8161	281	310	19.8161	MD01G1113300	0	1514
MD01G1113400	15.9638	5.33956	-12.6139	-6.72951	-12.6139	-6.72951	21.2734	0.00134268	0.00820041	XP_008369496	ethylene-responsive transcription factor RAP2-7 [Malus domestica]	AT2G28550.2	"RAP2.7, TOE1 related to AP2.7 "	15.7139	286	286	15.7139	MD01G1113400	0	1864	17.5046	276	276	17.5046	MD01G1113400	0	1864	11.2278	173	173	11.2278	MD01G1113400	0	1864	14.8154	7.29987	138	138	7.29987	MD01G1113400	0	1864	9.9687	192	192	9.9687	MD01G1113400	0	1864
MD01G1117200	18.5601	4.58156	-12.4681	-3.36004	-12.4681	-3.36004	15.9154	0.002913	0.0135655	XP_008370104	uncharacterized protein LOC103433610 isoform X1 [Malus domestica]	AT5G13590.1	unknown protein; Has 150 Blast hits to 121 proteins in 42 species: Archae - 0; Bacteria - 8; Metazoa - 80; Fungi - 5; Plants - 17; Viruses - 0; Other Eukaryotes - 40 (source: NCBI BLink).	12.3879	722	722	12.3879	MD01G1117200	0	5969	10.2791	518	519	10.2791	MD01G1117200	0	5969	10.0728	497	497	10.0728	MD01G1117200	0	5969	10.9133	23.3907	1416	1416	23.3907	MD01G1117200	0	5969	15.2084	934	938	15.2084	MD01G1117200	0	5969
MD01G1117600	12.8805	5.11601	8.24616	2.44321	8.24616	2.44321	10.1833	0.00906027	0.0297846	XP_008343524	putative methyltransferase DDB_G0268948 [Malus domestica]	AT5G10830.1	S-adenosyl-L-methionine-dependent methyltransferases superfamily protein	7.39914	82	82	7.39914	MD01G1117600	0	1135	8.54094	82	82	8.54094	MD01G1117600	0	1135	9.91247	93	93	9.91247	MD01G1117600	0	1135	8.61752	3.5618	39	41	3.5618	MD01G1117600	0	1135	7.50361	88	88	7.50361	MD01G1117600	0	1135
MD01G1117800	60.9599	38.754	-48.047	-5.66003	-48.047	-5.66003	28.453	0.000604187	0.00498574	XP_008370149	chalcone--flavonone isomerase-like isoform X2 [Malus domestica]	AT3G55120.1	"TT5, A11, CFI Chalcone-flavanone isomerase family protein "	57.9036	875	1042	57.9036	MD01G1117800	0	1843	64.7223	849	1009	64.7223	MD01G1117800	0	1843	52.4465	681	799	52.4465	MD01G1117800	0	1843	58.3574	39.0017	649	729	39.0017	MD01G1117800	0	1843	69.0007	1091	1314	69.0007	MD01G1117800	0	1843
MD01G1118000	162.958	125.294	-136.945	-3.97538	-136.945	-3.97538	18.2145	0.00203836	0.0106996	ADP09377	chalcone isomerase [Pyrus pyrifolia]	AT3G55120.1	"TT5, A11, CFI Chalcone-flavanone isomerase family protein "	169.487	916	1688	169.487	MD01G1118000	0	1020	202.827	889	1750	202.827	MD01G1118000	0	1020	176.599	725	1489	176.599	MD01G1118000	0	1020	182.971	98.9878	558	1024	98.9878	MD01G1118000	0	1020	183.312	889	1932	183.312	MD01G1118000	0	1020
MD01G1118100	42.3704	30.3649	-30.4437	-2.17956	-30.4437	-2.17956	8.03401	0.0159714	0.0454129	XP_008370163	chalcone--flavonone isomerase-like isoform X3 [Malus domestica]	AT3G55120.1	"TT5, A11, CFI Chalcone-flavanone isomerase family protein "	53.213	510	796	53.213	MD01G1118100	0	1532	63.5081	528	823	63.5081	MD01G1118100	0	1532	52.0381	408	659	52.0381	MD01G1118100	0	1532	56.2531	30.314	307	471	30.314	MD01G1118100	0	1532	61.5295	572	974	61.5295	MD01G1118100	0	1532
MD01G1118300	38.2392	20.5313	-28.5944	-10.2232	-28.5944	-10.2232	25.6694	0.000803382	0.00592632	XP_008385653	chalcone--flavonone isomerase-like [Malus domestica]	AT3G55120.1	"TT5, A11, CFI Chalcone-flavanone isomerase family protein "	25.4569	107	130	25.4569	MD01G1118300	0	523	39.5571	124	175	39.5571	MD01G1118300	0	523	30.0702	90	130	30.0702	MD01G1118300	0	523	31.6947	16.2136	55	86	16.2136	MD01G1118300	0	523	29.0524	98	157	29.0524	MD01G1118300	0	523
MD01G1118500	96.7562	47.4952	76.4109	3.85473	76.4109	3.85473	26.4479	0.000739798	0.00562425	XP_008370204	ankyrin repeat-containing protein At3g12360 [Malus domestica]	AT3G12360.1	ITN1 Ankyrin repeat family protein	24.5846	585	585	24.5846	MD01G1118500	0	2437	31.192	638	643	31.192	MD01G1118500	0	2437	24.5226	494	494	24.5226	MD01G1118500	0	2437	26.7664	50.4941	1236	1248	50.4941	MD01G1118500	0	2437	32.4452	817	817	32.4452	MD01G1118500	0	2437
MD01G1119600	84.0667	44.5561	-64.8518	-2.02804	-64.8518	-2.02804	23.5247	0.00102092	0.00687651	XP_008343519	60S ribosomal protein L35-like [Malus domestica]	AT2G39390.1	Ribosomal L29 family protein	128.153	952	956	128.153	MD01G1119600	0	764	111.875	719	723	111.875	MD01G1119600	0	764	143.776	898	908	143.776	MD01G1119600	0	764	127.935	74.5961	574	578	74.5961	MD01G1119600	0	764	78.4117	611	619	78.4117	MD01G1119600	0	764
MD01G1119700	20.8286	8.5788	-13.9728	-2.72005	-13.9728	-2.72005	8.51232	0.0139448	0.0410844	XP_008362696	caffeoylshikimate esterase-like [Malus domestica]	AT2G39420.1	alpha/beta-Hydrolases superfamily protein	18.0402	257	257	18.0402	MD01G1119700	0	1459	21.7154	264	268	21.7154	MD01G1119700	0	1459	26.5332	315	320	26.5332	MD01G1119700	0	1459	22.0963	9.46138	139	140	9.46138	MD01G1119700	0	1459	5.70462	84	86	5.70462	MD01G1119700	0	1459
MD01G1119800	18.9392	5.8404	-15.8354	-3.32176	-15.8354	-3.32176	54.454	9.5963e-05	0.00182987	XP_009344905	splicing factor 3B subunit 3-like [Pyrus x bretschneideri]	AT3G55200.1	Cleavage and polyadenylation specificity factor (CPSF) A subunit protein	23.225	916	930	23.225	MD01G1119800	0	4101	22.5426	757	782	22.5426	MD01G1119800	0	4101	20.6787	680	701	20.6787	MD01G1119800	0	4101	22.1488	22.2159	905	924	22.2159	MD01G1119800	0	4101	22.9618	950	973	22.9618	MD01G1119800	0	4101
MD01G1120300	30.8099	19.7969	-26.6598	-2.75532	-26.6598	-2.75532	110.745	1.21293e-05	0.000716905	NP_001281055	glutathione S-transferase DHAR2-like [Malus domestica]	AT1G75270.1	DHAR2 dehydroascorbate reductase 2	39.7611	427	429	39.7611	MD01G1120300	0	1105	44.3991	415	415	44.3991	MD01G1120300	0	1105	41.3832	377	378	41.3832	MD01G1120300	0	1105	41.8478	35.0681	392	393	35.0681	MD01G1120300	0	1105	39.6752	453	453	39.6752	MD01G1120300	0	1105
MD01G1120600	13.933	10.2096	-11.8028	-6.50798	-11.8028	-6.50798	107.696	1.31666e-05	0.000739786	XP_008369959	metal tolerance protein 11 isoform X1 [Malus domestica]	AT2G39450.1	"MTP11, ATMTP11 Cation efflux family protein "	12.5625	159	164	12.5625	MD01G1120600	0	1337	13.44	144	152	13.44	MD01G1120600	0	1337	15.8344	166	175	15.8344	MD01G1120600	0	1337	13.9456	5.6786	66	77	5.6786	MD01G1120600	0	1337	5.28415	69	73	5.28415	MD01G1120600	0	1337
MD01G1120700	18.6189	8.8428	-14.0137	-2.30341	-14.0137	-2.30341	43.0042	0.000188762	0.00259008	XP_008369980	beta-hexosaminidase 1-like [Malus domestica]	AT3G55260.1	"HEXO1, ATHEX2 beta-hexosaminidase 1 "	22.7751	469	469	22.7751	MD01G1120700	0	2109	26.6259	473	475	26.6259	MD01G1120700	0	2109	24.8948	428	434	24.8948	MD01G1120700	0	2109	24.7653	13.9323	294	298	13.9323	MD01G1120700	0	2109	19.1356	413	417	19.1356	MD01G1120700	0	2109
MD01G1122800	89.1978	65.0601	79.1372	3.23951	79.1372	3.23951	114.183	1.10865e-05	0.000691697	XP_008370980	"2-oxoglutarate dehydrogenase, mitochondrial [Malus domestica]"	AT5G65750.1	"2-oxoglutarate dehydrogenase, E1 component "	60.7512	2095	2107	60.7512	MD01G1122800	0	3552	53.152	1573	1597	53.152	MD01G1122800	0	3552	58.2736	1677	1711	58.2736	MD01G1122800	0	3552	57.3923	36.3092	1290	1308	36.3092	MD01G1122800	0	3552	35.3932	1270	1299	35.3932	MD01G1122800	0	3552
MD01G1123300	1850.52	1307.92	1589.27	61.8947	1589.27	61.8947	111.932	1.17548e-05	0.000705661	XP_008370922	zinc finger protein ZAT12-like [Malus domestica]	AT2G28710.1	C2H2-type zinc finger family protein	42.4563	245	245	42.4563	MD01G1123300	0	591	29.6048	148	148	29.6048	MD01G1123300	0	591	83.1062	404	406	83.1062	MD01G1123300	0	591	51.7224	3.83727	23	23	3.83727	MD01G1123300	0	591	63.8646	387	390	63.8646	MD01G1123300	0	591
MD01G1124600	187.647	82.497	-142.618	-93.308	-142.618	-93.308	11.5033	0.00670031	0.0240276	EMT31824	Histone H4 [Aegilops tauschii]	AT5G59970.1	Histone superfamily protein	60.3985	184	184	60.3985	MD01G1124600	0	312	87.1487	228	230	87.1487	MD01G1124600	0	312	47.3043	122	122	47.3043	MD01G1124600	0	312	64.9505	165.283	522	523	165.283	MD01G1124600	0	312	78.1681	252	252	78.1681	MD01G1124600	0	312
MD01G1124900	22.0214	13.8043	-18.7856	-2.47623	-18.7856	-2.47623	32.5527	0.000414905	0.00401951	XP_008370840	uncharacterized protein LOC103434280 [Malus domestica]	AT5G59613.2	unknown protein; FUNCTIONS IN: molecular_function unknown; INVOLVED IN: biological_process unknown; LOCATED IN: mitochondrial respiratory chain complex III; BEST Arabidopsis thaliana protein match is: unknown protein (TAIR:AT3G46430.1).	28.0277	185	185	28.0277	MD01G1124900	0	676	33.577	192	192	33.577	MD01G1124900	0	676	32.9281	184	184	32.9281	MD01G1124900	0	676	31.5109	21.1496	145	145	21.1496	MD01G1124900	0	676	27.774	194	194	27.774	MD01G1124900	0	676
MD01G1125200	13.5031	5.65811	-9.24759	-2.13369	-9.24759	-2.13369	11.9208	0.00612686	0.0225636	XP_008370801	UDP-glucuronic acid decarboxylase 5 [Malus domestica]	AT3G46440.2	UXS5 UDP-XYL synthase 5	15.2306	242	243	15.2306	MD01G1125200	0	1634	17.3639	228	240	17.3639	MD01G1125200	0	1634	19.6195	258	265	19.6195	MD01G1125200	0	1634	17.4047	9.23254	150	153	9.23254	MD01G1125200	0	1634	12.2011	199	206	12.2011	MD01G1125200	0	1634
MD01G1125600	9.29126	6.86571	-7.97838	-2.99958	-7.97838	-2.99958	11.4558	0.00676992	0.0242137	XP_008233602	dolichyl-diphosphooligosaccharide--protein glycosyltransferase subunit 4A [Prunus mume]	AT3G12587.1	Oligosaccaryltransferase	11.9806	31	31	11.9806	MD01G1125600	0	265	11.5989	26	26	11.5989	MD01G1125600	0	265	12.3257	27	27	12.3257	MD01G1125600	0	265	11.9684	6.69743	18	18	6.69743	MD01G1125600	0	265	4.38247	12	12	4.38247	MD01G1125600	0	265
MD01G1129400	68.7586	37.0384	-58.6163	-5.96212	-58.6163	-5.96212	55.6062	9.0344e-05	0.00176755	AAP46257	putative polyprotein [Oryza sativa Japonica Group]	AT4G23160.1	CRK8 cysteine-rich RLK (RECEPTOR-like protein kinase) 8	71.5756	2823	2929	71.5756	MD01G1129400	0	4191	74.1585	2514	2629	74.1585	MD01G1129400	0	4191	65.5533	2166	2271	65.5533	MD01G1129400	0	4191	70.4291	51.7356	2110	2199	51.7356	MD01G1129400	0	4191	71.5166	2911	3097	71.5166	MD01G1129400	0	4191
MD01G1130700	80.2976	42.2318	-67.3939	-2.35724	-67.3939	-2.35724	84.2529	2.70337e-05	0.000987983	XP_008368918	"ATP synthase subunit d, mitochondrial [Malus domestica] "	AT3G52300.1	"ATPQ ATP synthase D chain, mitochondrial "	122.719	1085	1100	122.719	MD01G1130700	0	918	110.879	838	861	110.879	MD01G1130700	0	918	117.549	875	892	117.549	MD01G1130700	0	918	117.049	102.683	940	956	102.683	MD01G1130700	0	918	100.891	936	957	100.891	MD01G1130700	0	918
MD01G1131500	98.4282	52.1276	-77.4919	-2.73139	-77.4919	-2.73139	15.1393	0.00331999	0.0148024	XP_008369476	40S ribosomal protein S23 [Malus domestica]	AT5G02960.1	Ribosomal protein S12/S23 family protein	135.179	1210	1213	135.179	MD01G1131500	0	919	117.833	912	916	117.833	MD01G1131500	0	919	113.735	858	864	113.735	MD01G1131500	0	919	122.249	67.4865	625	629	67.4865	MD01G1131500	0	919	88.3547	839	839	88.3547	MD01G1131500	0	919
MD01G1132400	8.27615	4.10475	-6.99661	-4.51943	-6.99661	-4.51943	36.6778	0.000296522	0.00330563	XP_008373857	LOW QUALITY PROTEIN: zonadhesin-like [Malus domestica]	AT2G40070.2	FUNCTIONS IN: molecular_function unknown; INVOLVED IN: biological_process unknown; LOCATED IN: cellular_component unknown; EXPRESSED IN: 17 plant structures; EXPRESSED DURING: 7 growth stages; BEST Arabidopsis thaliana protein match is: proline-rich family protein (TAIR:AT3G09000.1); Has 108635 Blast hits to 60786 proteins in 2176 species: Archae - 287; Bacteria - 15142; Metazoa - 39415; Fungi - …	8.75992	228	230	8.75992	MD01G1132400	0	2689	7.0782	153	161	7.0782	MD01G1132400	0	2689	7.6031	157	169	7.6031	MD01G1132400	0	2689	7.81374	8.17703	221	223	8.17703	MD01G1132400	0	2689	9.42961	254	262	9.42961	MD01G1132400	0	2689
MD01G1132600	7.80899	5.06163	5.9235	2.16807	5.9235	2.16807	13.0783	0.00484375	0.0191753	XP_008343615	protein yippee-like [Malus domestica]	AT3G11230.2	Yippee family putative zinc-binding protein	5.76632	46	46	5.76632	MD01G1132600	0	817	6.22206	43	43	6.22206	MD01G1132600	0	817	5.77481	39	39	5.77481	MD01G1132600	0	817	5.92106	4.34472	36	36	4.34472	MD01G1132600	0	817	6.87052	58	58	6.87052	MD01G1132600	0	817
MD01G1132900	71.0715	53.6127	60.5465	2.92382	60.5465	2.92382	56.5863	8.59042e-05	0.00172712	XP_008373898	high mobility group B protein 1-like isoform X1 [Malus domestica]	AT3G51880.4	HMGB1 high mobility group B1	31.2666	284	323	31.2666	MD01G1132900	0	1058	32.9628	263	295	32.9628	MD01G1132900	0	1058	30.1865	217	264	30.1865	MD01G1132900	0	1058	31.472	69.99	649	751	69.99	MD01G1132900	0	1058	65.1295	592	712	65.1295	MD01G1132900	0	1058
MD01G1133600	9.48182	4.23626	-6.76582	-2.52038	-6.76582	-2.52038	9.06639	0.0120034	0.036739	NP_001315672	very-long-chain enoyl-CoA reductase-like [Malus domestica]	AT3G55360.1	"CER10, ECR, ATTSC13, TSC13 3-oxo-5-alpha-steroid 4-dehydrogenase family protein "	9.96904	161	161	9.96904	MD01G1133600	0	1654	13.3658	187	187	13.3658	MD01G1133600	0	1654	10.3128	141	141	10.3128	MD01G1133600	0	1654	11.2159	7.63056	128	128	7.63056	MD01G1133600	0	1654	11.5269	197	197	11.5269	MD01G1133600	0	1654
MD01G1133700	31.8828	10.434	-27.9616	-4.91882	-27.9616	-4.91882	38.9577	0.000249991	0.00301648	XP_008354115	actin-1 [Malus domestica]	AT3G12110.1	ACT11 actin-11	24.5412	345	358	24.5412	MD01G1133700	0	1494	34.9751	419	442	34.9751	MD01G1133700	0	1494	30.1222	352	372	30.1222	MD01G1133700	0	1494	29.8795	36.0349	529	546	36.0349	MD01G1133700	0	1494	33.3611	500	515	33.3611	MD01G1133700	0	1494
MD01G1134400	195.933	139.582	159.1	9.92781	159.1	9.92781	91.6962	2.11041e-05	0.000899477	XP_008370628	uncharacterized protein LOC103434094 [Malus domestica]	AT2G39650.1	Protein of unknown function (DUF506)	22.5223	400	402	22.5223	MD01G1134400	0	1828	7.04917	109	109	7.04917	MD01G1134400	0	1828	23.8905	361	361	23.8905	MD01G1134400	0	1828	17.8207	20.6588	383	383	20.6588	MD01G1134400	0	1828	29.1186	550	550	29.1186	MD01G1134400	0	1828
MD01G1134600	138.058	55.8479	-120.073	-2.68497	-120.073	-2.68497	69.826	4.67314e-05	0.00128166	XP_008370609	"triosephosphate isomerase, cytosolic [Malus domestica]"	AT3G55440.1	"ATCTIMC, TPI, CYTOTPI triosephosphate isomerase "	192.471	2069	2118	192.471	MD01G1134600	0	1127	182.521	1644	1740	182.521	MD01G1134600	0	1127	199.013	1752	1854	199.013	MD01G1134600	0	1127	191.335	167.806	1852	1918	167.806	MD01G1134600	0	1127	172.005	1912	2003	172.005	MD01G1134600	0	1127
MD01G1134700	58.9711	24.7516	-43.6972	-2.52725	-43.6972	-2.52725	9.33459	0.0111921	0.0348478	XP_017179934	"protein kinase APK1A, chloroplastic-like [Malus domestica]"	AT2G39660.1	BIK1 botrytis-induced kinase1	50.8911	563	563	50.8911	MD01G1134700	0	1133	68.6569	658	658	68.6569	MD01G1134700	0	1133	49.3295	462	462	49.3295	MD01G1134700	0	1133	56.2925	53.9565	620	620	53.9565	MD01G1134700	0	1133	43.9053	514	514	43.9053	MD01G1134700	0	1133
MD01G1135500	56.5381	18.3025	-44.8605	-3.57616	-44.8605	-3.57616	59.726	7.35005e-05	0.00159887	XP_008343538	protein INVOLVED IN DE NOVO 2-like [Malus domestica]	AT3G48670.2	"IDN2, RDM12 XH/XS domain-containing protein "	55.9153	1412	1449	55.9153	MD01G1135500	0	2654	61.025	1264	1370	61.025	MD01G1135500	0	2654	51.7356	1055	1135	51.7356	MD01G1135500	0	2654	56.2253	56.1365	1416	1511	56.1365	MD01G1135500	0	2654	68.701	1758	1884	68.701	MD01G1135500	0	2654
MD01G1136000	7.07418	4.14243	-5.55401	-15.388	-5.55401	-15.388	29.8798	0.00052725	0.00460125	XP_008370547	protein FIZZY-RELATED 3-like [Malus domestica]	AT5G13840.2	FZR3 FIZZY-related 3	3.0363	63	63	3.0363	MD01G1136000	0	2125	3.28232	57	59	3.28232	MD01G1136000	0	2125	3.24497	55	57	3.24497	MD01G1136000	0	2125	3.18786	4.96486	107	107	4.96486	MD01G1136000	0	2125	5.51074	119	121	5.51074	MD01G1136000	0	2125
MD01G1137200	15.369	10.913	11.7713	4.66106	11.7713	4.66106	43.246	0.000185769	0.00257245	XP_009343742	uncharacterized protein LOC103935661 [Pyrus x bretschneideri]	AT4G15020.2	hAT transposon superfamily	3.6376	110	110	3.6376	MD01G1137200	0	3097	3.66453	95	96	3.66453	MD01G1137200	0	3097	2.34372	60	60	2.34372	MD01G1137200	0	3097	3.21528	3.725	117	117	3.725	MD01G1137200	0	3097	5.03116	161	161	5.03116	MD01G1137200	0	3097
MD01G1137300	14.0459	8.85583	11.3621	5.01918	11.3621	5.01918	36.2064	0.000307558	0.00338269	XP_008370413	L-type lectin-domain containing receptor kinase S.4-like [Malus domestica]	AT3G55550.1	Concanavalin A-like lectin protein kinase family protein	2.23858	44	48	2.23858	MD01G1137300	0	2196	3.98371	52	74	3.98371	MD01G1137300	0	2196	2.25864	33	41	2.25864	MD01G1137300	0	2196	2.82697	6.55545	111	146	6.55545	MD01G1137300	0	2196	3.87823	72	88	3.87823	MD01G1137300	0	2196
MD01G1137700	27.5671	14.1134	22.8518	5.28295	22.8518	5.28295	37.155	0.000285883	0.00323584	XP_008352564	L-type lectin-domain containing receptor kinase S.4-like [Malus domestica]	AT3G55550.1	Concanavalin A-like lectin protein kinase family protein	5.16502	86	105	5.16502	MD01G1137700	0	2082	6.01884	75	106	6.01884	MD01G1137700	0	2082	4.82272	55	83	4.82272	MD01G1137700	0	2082	5.33553	7.90893	125	167	7.90893	MD01G1137700	0	2082	11.8999	155	256	11.8999	MD01G1137700	0	2082
MD01G1138500	24.6684	12.8611	-19.4573	-8.40403	-19.4573	-8.40403	31.2947	0.000463334	0.00427218	XP_008371927	AT-hook motif nuclear-localized protein 15 [Malus domestica]	AT3G55560.1	"AGF2, AHL15 AT-hook protein of GA feedback 2 "	19.6586	186	186	19.6586	MD01G1138500	0	969	25.4983	209	209	25.4983	MD01G1138500	0	969	21.0988	169	169	21.0988	MD01G1138500	0	969	22.0852	15.2633	150	150	15.2633	MD01G1138500	0	969	16.5794	166	166	16.5794	MD01G1138500	0	969
MD01G1139100	35.9402	13.6458	-23.0969	-2.17504	-23.0969	-2.17504	19.5129	0.00169523	0.00949379	XP_009343858	tropinone reductase homolog At5g06060-like [Pyrus x bretschneideri]	AT5G06060.1	NAD(P)-binding Rossmann-fold superfamily protein	37.0563	436	436	37.0563	MD01G1139100	0	1205	38.5561	393	393	38.5561	MD01G1139100	0	1205	40.1576	400	400	40.1576	MD01G1139100	0	1205	38.59	26.5118	324	324	26.5118	MD01G1139100	0	1205	31.6441	394	394	31.6441	MD01G1139100	0	1205
MD01G1139200	128.349	34.145	77.7655	39.6363	77.7655	39.6363	8.07635	0.0157768	0.0449922	XP_009343867	protein phosphatase 2C 37-like [Pyrus x bretschneideri]	AT3G11410.1	"ATPP2CA, AHG3, PP2CA protein phosphatase 2CA "	2.07089	33	33	2.07089	MD01G1139200	0	1632	1.5212	21	21	1.5212	MD01G1139200	0	1632	2.44618	33	33	2.44618	MD01G1139200	0	1632	2.01276	2.7792	46	46	2.7792	MD01G1139200	0	1632	2.25344	37	38	2.25344	MD01G1139200	0	1632
MD01G1139300	12.5701	6.78623	-10.4961	-4.19467	-10.4961	-4.19467	94.8817	1.90952e-05	0.00086351	XP_018500121	protein HESO1 isoform X2 [Pyrus x bretschneideri]	AT2G39740.1	Nucleotidyltransferase family protein	12.9511	282	282	12.9511	MD01G1139300	0	2230	13.6774	258	258	13.6774	MD01G1139300	0	2230	14.1589	261	261	14.1589	MD01G1139300	0	2230	13.5958	13.8395	313	313	13.8395	MD01G1139300	0	2230	14.3216	330	330	14.3216	MD01G1139300	0	2230
MD01G1139400	7.33452	4.37103	-5.89247	-4.06669	-5.89247	-4.06669	37.0134	0.000288986	0.00326029	XP_009343879	probable methyltransferase PMT11 [Pyrus x bretschneideri]	AT2G39750.1	S-adenosyl-L-methionine-dependent methyltransferases superfamily protein	6.14721	159	159	6.14721	MD01G1139400	0	2649	7.45285	167	167	7.45285	MD01G1139400	0	2649	5.75418	126	126	5.75418	MD01G1139400	0	2649	6.45141	8.63551	232	232	8.63551	MD01G1139400	0	2649	6.72232	184	184	6.72232	MD01G1139400	0	2649
MD01G1139800	290.994	149.54	-253.748	-7.78148	-253.748	-7.78148	103.337	1.48653e-05	0.000777281	XP_009343916	wall-associated receptor kinase-like 20 [Pyrus x bretschneideri]	AT5G02070.1	Protein kinase family protein	270.224	6124	6124	270.224	MD01G1139800	0	2321	319.156	6266	6266	319.156	MD01G1139800	0	2321	284.116	5451	5451	284.116	MD01G1139800	0	2321	291.165	180.337	4245	4245	180.337	MD01G1139800	0	2321	190.14	4560	4560	190.14	MD01G1139800	0	2321
MD01G1139900	37.5747	19.4753	-33.327	-2.60862	-33.327	-2.60862	27.2682	0.000679851	0.00534917	XP_009343927	mannose-1-phosphate guanylyltransferase 1-like [Pyrus x bretschneideri]	AT2G39770.2	CYT1 Glucose-1-phosphate adenylyltransferase family protein	32.7666	418	422	32.7666	MD01G1139900	0	1319	46.4272	509	518	46.4272	MD01G1139900	0	1319	37.9709	407	414	37.9709	MD01G1139900	0	1319	39.0549	54.7202	715	732	54.7202	MD01G1139900	0	1319	52.2419	697	712	52.2419	MD01G1139900	0	1319
MD01G1140100	73.2125	44.0481	-58.2527	-18.5786	-58.2527	-18.5786	30.34	0.000505238	0.00448884	XP_009343945	"uncharacterized protein At2g39795, mitochondrial-like [Pyrus x bretschneideri]"	AT3G55605.1	Mitochondrial glycoprotein family protein	73.4314	747	755	73.4314	MD01G1140100	0	1053	48.2756	416	430	48.2756	MD01G1140100	0	1053	52.8475	447	460	52.8475	MD01G1140100	0	1053	58.1848	57.4003	602	613	57.4003	MD01G1140100	0	1053	51.4687	546	560	51.4687	MD01G1140100	0	1053
MD01G1140200	46.9728	27.5315	-38.9228	-3.52626	-38.9228	-3.52626	34.8257	0.000343201	0.00360963	XP_009343959	delta-1-pyrroline-5-carboxylate synthase-like [Pyrus x bretschneideri]	AT2G39800.4	P5CS1 delta1-pyrroline-5-carboxylate synthase 1	55.1016	1306	1323	55.1016	MD01G1140200	0	2459	56.9702	1141	1185	56.9702	MD01G1140200	0	2459	50.9186	981	1035	50.9186	MD01G1140200	0	2459	54.3302	24.8608	600	620	24.8608	MD01G1140200	0	2459	36.3661	888	924	36.3661	MD01G1140200	0	2459
MD01G1140300	6.64561	2.13885	-5.30738	-3.81199	-5.30738	-3.81199	36.1777	0.000308247	0.00338573	XP_009343971	protein YIPF1 homolog [Pyrus x bretschneideri]	AT2G39805.1	Integral membrane Yip1 family protein	4.74329	67	71	4.74329	MD01G1140300	0	1533	6.24641	81	81	6.24641	MD01G1140300	0	1533	6.07636	77	77	6.07636	MD01G1140300	0	1533	5.68869	6.88214	106	107	6.88214	MD01G1140300	0	1533	7.00752	111	111	7.00752	MD01G1140300	0	1533
MD01G1141200	18.3446	7.33714	12.4464	2.80379	12.4464	2.80379	26.6085	0.000727523	0.00557343	XP_020108170	serine/threonine-protein phosphatase PP1 isoform X1 [Ananas comosus]	AT5G59160.3	"TOPP2, PPO type one serine/threonine protein phosphatase 2 "	7.65317	89	89	7.65317	MD01G1141200	0	1191	6.74971	68	68	6.74971	MD01G1141200	0	1191	6.2976	62	62	6.2976	MD01G1141200	0	1191	6.90016	12.915	156	156	12.915	MD01G1141200	0	1191	7.47583	92	92	7.47583	MD01G1141200	0	1191
MD01G1141400	32.326	23.0239	-29.3887	-5.15147	-29.3887	-5.15147	140.204	6.05343e-06	0.000563168	XP_008372152	mitochondrial substrate carrier family protein B-like isoform X1 [Malus domestica]	AT3G55640.1	Mitochondrial substrate carrier family protein	11.407	184	184	11.407	MD01G1141400	0	1652	10.5911	147	148	10.5911	MD01G1141400	0	1652	12.8151	174	175	12.8151	MD01G1141400	0	1652	11.6044	37.0649	619	621	37.0649	MD01G1141400	0	1652	38.7235	652	661	38.7235	MD01G1141400	0	1652
MD01G1141700	9.3409	3.88168	6.77778	8.51521	6.77778	8.51521	10.0785	0.00929245	0.0303466	XP_017178112	uncharacterized protein LOC103436246 [Malus domestica]			0.458848	5	5	0.458848	MD01G1141700	0	1116	1.27117	12	12	1.27117	MD01G1141700	0	1116	0.975603	9	9	0.975603	MD01G1141700	0	1116	0.901875	3.00398	34	34	3.00398	MD01G1141700	0	1116	5.6368	65	65	5.6368	MD01G1141700	0	1116
MD01G1141800	9.63184	4.78355	-7.38372	-2.86531	-7.38372	-2.86531	16.6938	0.00256894	0.0124037	XP_008372198	uncharacterized protein LOC103435586 [Malus domestica]	AT5G05950.1	MEE60 maternal effect embryo arrest 60	6.38538	77	77	6.38538	MD01G1141800	0	1235	7.1793	75	75	7.1793	MD01G1141800	0	1235	7.54256	77	77	7.54256	MD01G1141800	0	1235	7.03575	7.74438	97	97	7.74438	MD01G1141800	0	1235	10.2657	131	131	10.2657	MD01G1141800	0	1235
MD01G1142000	7.45649	5.54904	-6.21233	-51.3575	-6.21233	-51.3575	72.6495	4.16435e-05	0.00122452	XP_008372206	rop guanine nucleotide exchange factor 7-like [Malus domestica]	AT5G05940.1	"ATROPGEF5, ROPGEF5 ROP guanine nucleotide exchange factor 5 "	3.37453	83	83	3.37453	MD01G1142000	0	2519	2.62814	54	56	2.62814	MD01G1142000	0	2519	4.22619	84	88	4.22619	MD01G1142000	0	2519	3.40962	5.75401	147	147	5.75401	MD01G1142000	0	2519	5.72455	149	149	5.72455	MD01G1142000	0	2519
MD01G1142200	55.4051	22.6404	-47.726	-40.409	-47.726	-40.409	66.7858	5.31805e-05	0.0013586	XP_008372244	uncharacterized protein LOC103435629 [Malus domestica]	AT2G39870.1	unknown protein; BEST Arabidopsis thaliana protein match is: unknown protein (TAIR:AT3G55690.1); Has 73 Blast hits to 71 proteins in 14 species: Archae - 0; Bacteria - 0; Metazoa - 2; Fungi - 2; Plants - 69; Viruses - 0; Other Eukaryotes - 0 (source: NCBI BLink).	20.8414	407	407	20.8414	MD01G1142200	0	2000	17.9102	303	303	17.9102	MD01G1142200	0	2000	22.3199	369	369	22.3199	MD01G1142200	0	2000	20.3572	56.3998	1144	1144	56.3998	MD01G1142200	0	2000	40.5506	838	838	40.5506	MD01G1142200	0	2000
MD01G1142300	229.373	143.609	181.221	3.03811	181.221	3.03811	12.6154	0.00530944	0.0204613					81.5295	850	851	81.5295	MD01G1142300	0	1069	103.4	921	935	103.4	MD01G1142300	0	1069	81.8193	718	723	81.8193	MD01G1142300	0	1069	88.9164	209.839	2256	2275	209.839	MD01G1142300	0	1069	111.084	1213	1227	111.084	MD01G1142300	0	1069
MD01G1142900	14.8605	8.19105	-11.5537	-3.74416	-11.5537	-3.74416	24.8597	0.000877494	0.00625221	XP_008372286	"glycine-rich RNA-binding protein 4, mitochondrial-like [Malus domestica]"	AT1G74230.1	GR-RBP5 glycine-rich RNA-binding protein 5	16.7377	67	101	16.7377	MD01G1142900	0	618	16.0686	52	84	16.0686	MD01G1142900	0	618	14.4857	44	74	14.4857	MD01G1142900	0	618	15.764	11.9662	48	75	11.9662	MD01G1142900	0	618	15.1903	58	97	15.1903	MD01G1142900	0	618
MD01G1144500	25.3763	7.52423	-20.6285	-20.3857	-20.6285	-20.3857	17.0754	0.00241995	0.0119477	XP_008362808	uncharacterized protein LOC103426504 [Malus domestica]	AT5G05840.1	Protein of unknown function (DUF620)	19.7558	326	326	19.7558	MD01G1144500	0	1690	15.6693	223	224	15.6693	MD01G1144500	0	1690	13.6007	190	190	13.6007	MD01G1144500	0	1690	16.3419	16.6863	286	286	16.6863	MD01G1144500	0	1690	26.056	454	455	26.056	MD01G1144500	0	1690
MD01G1144800	27.3422	15.2084	20.8887	5.88339	20.8887	5.88339	15.3672	0.00319305	0.0144361	XP_008381845	uncharacterized protein LOC103444670 [Malus domestica]	AT1G59590.1	ZCF37 ZCF37	5.45065	38	38	5.45065	MD01G1144800	0	714	2.15245	13	13	2.15245	MD01G1144800	0	714	7.7939	46	46	7.7939	MD01G1144800	0	714	5.13233	5.38577	39	39	5.38577	MD01G1144800	0	714	5.28628	39	39	5.28628	MD01G1144800	0	714
MD01G1145200	5.99065	4.80125	5.42139	2.73113	5.42139	2.73113	39.0819	0.000247745	0.002999	XP_008381916	proline transporter 1-like [Malus domestica]	AT2G39890.2	"PROT1, ATPROT1 proline transporter 1 "	2.7768	49	51	2.7768	MD01G1145200	0	1881	3.01676	46	48	3.01676	MD01G1145200	0	1881	3.60159	50	56	3.60159	MD01G1145200	0	1881	3.13172	4.35082	77	83	4.35082	MD01G1145200	0	1881	3.03561	59	59	3.03561	MD01G1145200	0	1881
MD01G1145400	41.4181	31.1927	-37.861	-2.64326	-37.861	-2.64326	59.655	7.37536e-05	0.00160134	KHG27158	60S ribosomal protein L35a-3 [Gossypium arboreum]	AT1G74270.1	Ribosomal protein L35Ae family protein	61.1455	393	403	61.1455	MD01G1145400	0	675	59.5474	317	340	59.5474	MD01G1145400	0	675	62.0108	311	346	62.0108	MD01G1145400	0	675	60.9012	39.0022	250	267	39.0022	MD01G1145400	0	675	46.1674	301	322	46.1674	MD01G1145400	0	675
MD01G1145700	16.0944	4.42628	-10.1945	-2.08272	-10.1945	-2.08272	13.5956	0.00438566	0.0179062	XP_008392904	LIM domain-containing protein WLIM2b isoform X2 [Malus domestica]	AT3G55770.5	GATA type zinc finger transcription factor family protein	16.8531	204	208	16.8531	MD01G1145700	0	1264	17.1156	176	183	17.1156	MD01G1145700	0	1264	13.6862	139	143	13.6862	MD01G1145700	0	1264	15.885	24.7283	312	317	24.7283	MD01G1145700	0	1264	16.1554	205	211	16.1554	MD01G1145700	0	1264
MD01G1146100	32.6704	16.0043	23.0059	9.4008	23.0059	9.4008	19.8137	0.00162689	0.00925702	XP_008381947	uncharacterized protein At2g39920-like [Malus domestica]	AT2G39920.3	"HAD superfamily, subfamily IIIB acid phosphatase "	4.04636	29	29	4.04636	MD01G1146100	0	734	4.50972	28	28	4.50972	MD01G1146100	0	734	1.97779	12	12	1.97779	MD01G1146100	0	734	3.51129	3.08968	23	23	3.08968	MD01G1146100	0	734	2.90075	22	22	2.90075	MD01G1146100	0	734
MD01G1146200	13.1528	9.42611	11.8625	15.1633	11.8625	15.1633	122.894	8.92862e-06	0.000642048	XP_008381947	uncharacterized protein At2g39920-like [Malus domestica]	AT2G39920.3	"HAD superfamily, subfamily IIIB acid phosphatase "	1.76375	15	15	1.76375	MD01G1146200	0	871	1.62874	12	12	1.62874	MD01G1146200	0	871	1.38892	10	10	1.38892	MD01G1146200	0	871	1.5938	0.679227	6	6	0.679227	MD01G1146200	0	871	1.00002	9	9	1.00002	MD01G1146200	0	871
MD01G1147000	24.6959	9.6691	17.0042	3.32471	17.0042	3.32471	18.1841	0.00204747	0.0107349	XP_008381979	coronatine-insensitive protein 1-like [Malus domestica]	AT2G39940.1	COI1 RNI-like superfamily protein	11.5299	328	332	11.5299	MD01G1147000	0	2949	6.69468	167	167	6.69468	MD01G1147000	0	2949	9.10695	220	222	9.10695	MD01G1147000	0	2949	9.11052	6.35273	184	190	6.35273	MD01G1147000	0	2949	10.2063	305	311	10.2063	MD01G1147000	0	2949
MD01G1147200	46.0193	28.8882	36.2198	2.87316	36.2198	2.87316	15.2794	0.00324115	0.0145863	XP_008382018	uncharacterized protein LOC103444847 [Malus domestica]	AT2G39950.1	unknown protein; Has 978 Blast hits to 254 proteins in 81 species: Archae - 0; Bacteria - 8; Metazoa - 109; Fungi - 53; Plants - 41; Viruses - 0; Other Eukaryotes - 767 (source: NCBI BLink).	20.4678	539	539	20.4678	MD01G1147200	0	2697	17.4458	398	398	17.4458	MD01G1147200	0	2697	20.0952	447	448	20.0952	MD01G1147200	0	2697	19.3362	17.7679	484	486	17.7679	MD01G1147200	0	2697	33.0134	915	920	33.0134	MD01G1147200	0	2697
MD01G1147300	14.4026	7.63547	-11.2312	-4.39134	-11.2312	-4.39134	27.2814	0.000678944	0.00534483	XP_009350939	probable signal peptidase complex subunit 2 isoform X1 [Pyrus x bretschneideri]	AT2G39960.1	Microsomal signal peptidase 25 kDa subunit (SPC25)	12.7819	80	80	12.7819	MD01G1147300	0	641	12.1723	66	66	12.1723	MD01G1147300	0	641	14.9095	79	79	14.9095	MD01G1147300	0	641	13.2879	12.9212	84	84	12.9212	MD01G1147300	0	641	13.4374	89	89	13.4374	MD01G1147300	0	641
MD01G1147600	9.15062	4.00655	-6.45294	-8.95301	-6.45294	-8.95301	13.8313	0.00419602	0.0173804	XP_008381989	peroxisomal nicotinamide adenine dinucleotide carrier-like isoform X2 [Malus domestica]	AT2G39970.1	Mitochondrial substrate carrier family protein	1.77311	25	25	1.77311	MD01G1147600	0	1444	3.68412	45	45	3.68412	MD01G1147600	0	1444	2.17822	26	26	2.17822	MD01G1147600	0	1444	2.54515	9.62795	141	141	9.62795	MD01G1147600	0	1444	5.62983	83	84	5.62983	MD01G1147600	0	1444
MD01G1148100	32.9408	20.2227	-26.0022	-2.20307	-26.0022	-2.20307	37.4985	0.000278537	0.00318997	XP_008392928	eukaryotic translation initiation factor 3 subunit F-like [Malus domestica]	AT2G39990.1	"EIF2, AteIF3f, eIF3F eukaryotic translation initiation factor 2 "	52.8027	659	662	52.8027	MD01G1148100	0	1284	45.6672	484	496	45.6672	MD01G1148100	0	1284	44.3763	462	471	44.3763	MD01G1148100	0	1284	47.6154	33.7117	433	439	33.7117	MD01G1148100	0	1284	37.0084	477	491	37.0084	MD01G1148100	0	1284
MD01G1148400	103.546	47.5956	-70.7776	-2.65789	-70.7776	-2.65789	10.4357	0.00853196	0.0284897	NP_001280922	probable aquaporin PIP1-4 [Malus domestica]	AT4G00430.1	"TMP-C, PIP1;4, PIP1E plasma membrane intrinsic protein 1;4 "	106.81	1413	1458	106.81	MD01G1148400	0	1398	128.198	1429	1516	128.198	MD01G1148400	0	1398	105.399	1147	1218	105.399	MD01G1148400	0	1398	113.469	46.6204	635	661	46.6204	MD01G1148400	0	1398	71.5808	973	1034	71.5808	MD01G1148400	0	1398
MD01G1148500	18.0899	8.24288	-10.9551	-2.36383	-10.9551	-2.36383	9.15412	0.0117297	0.0360831	XP_008392930	glycosyltransferase family 64 protein C4-like [Malus domestica]	AT3G55830.1	EPC1 Nucleotide-diphospho-sugar transferases superfamily protein	17.2791	287	288	17.2791	MD01G1148500	0	1707	18.976	272	274	18.976	MD01G1148500	0	1707	19.7018	278	278	19.7018	MD01G1148500	0	1707	18.6523	24.9535	429	432	24.9535	MD01G1148500	0	1707	12.9266	228	228	12.9266	MD01G1148500	0	1707
MD01G1148900	104.661	65.3047	-81.8484	-2.04911	-81.8484	-2.04911	34.1802	0.000361762	0.00371782	XP_008392940	60S acidic ribosomal protein P0 [Malus domestica]	AT2G40010.1	Ribosomal protein L10 family protein	153.751	2996	2998	153.751	MD01G1148900	0	1997	158.77	2670	2682	158.77	MD01G1148900	0	1997	167.075	2754	2758	167.075	MD01G1148900	0	1997	159.865	93.0218	1882	1884	93.0218	MD01G1148900	0	1997	111.512	2295	2301	111.512	MD01G1148900	0	1997
MD01G1149100	29.2518	22.6564	-25.1643	-451.977	-25.1643	-451.977	103.904	1.46287e-05	0.000771917	XP_008392938	auxin transporter-like protein 1 [Malus domestica]	AT2G38120.1	"AUX1, WAV5, PIR1, MAP1 Transmembrane amino acid transporter family protein "	2.70796	50	50	2.70796	MD01G1149100	0	1891	5.62651	90	90	5.62651	MD01G1149100	0	1891	2.43101	38	38	2.43101	MD01G1149100	0	1891	3.58849	29.2518	548	561	29.2518	MD01G1149100	0	1891	23.1841	443	453	23.1841	MD01G1149100	0	1891
MD01G1152300	104.732	59.9057	83.5504	6.29952	83.5504	6.29952	39.2697	0.000244399	0.00297767	XP_008373951	uncharacterized protein LOC103437252 [Malus domestica]	AT2G40095.1	Alpha/beta hydrolase related protein	19.1335	203	207	19.1335	MD01G1152300	0	1108	10.4562	92	98	10.4562	MD01G1152300	0	1108	27.0774	237	248	27.0774	MD01G1152300	0	1108	18.889	18.51	202	208	18.51	MD01G1152300	0	1108	16.4211	182	188	16.4211	MD01G1152300	0	1108
MD01G1152900	10.8908	6.80208	-8.57181	-2.46893	-8.57181	-2.46893	43.9802	0.00017706	0.00250359	XP_017188881	phosphoinositide phospholipase C 6-like isoform X1 [Malus domestica]	AT2G40116.1	Phosphoinositide-specific phospholipase C family protein	14.5534	296	296	14.5534	MD01G1152900	0	2083	15.8912	279	280	15.8912	MD01G1152900	0	2083	12.777	220	220	12.777	MD01G1152900	0	2083	14.4072	13.1594	278	278	13.1594	MD01G1152900	0	2083	13.7991	297	297	13.7991	MD01G1152900	0	2083
MD01G1153000	51.1418	23.9928	-34.7743	-4.41601	-34.7743	-4.41601	34.2334	0.000360182	0.0037092	XP_008343623	phosphoinositide phospholipase C 2-like [Malus domestica]	AT3G08510.2	"ATPLC2, PLC2 phospholipase C 2 "	16.0083	337	337	16.0083	MD01G1153000	0	2156	19.6849	359	359	19.6849	MD01G1153000	0	2156	15.5988	278	278	15.5988	MD01G1153000	0	2156	17.0973	28.0345	611	613	28.0345	MD01G1153000	0	2156	39.5916	882	882	39.5916	MD01G1153000	0	2156
MD01G1153500	13.2991	8.58318	-9.58164	-2.07602	-9.58164	-2.07602	69.559	4.72545e-05	0.00128555	NP_001281287	PHD finger protein ALFIN-LIKE 2-like [Malus domestica]	AT5G05610.2	AL1 alfin-like 1	17.5568	186	186	17.5568	MD01G1153500	0	1085	18.3049	168	168	18.3049	MD01G1153500	0	1085	18.2856	164	164	18.2856	MD01G1153500	0	1085	18.0491	16.5395	182	182	16.5395	MD01G1153500	0	1085	20.6047	231	231	20.6047	MD01G1153500	0	1085
MD01G1153600	44.4666	15.0405	27.8238	298.991	27.8238	298.991	10.2614	0.00889221	0.0293755	XP_008343625	flavonol synthase/flavanone 3-hydroxylase-like [Malus domestica]	AT5G05600.1	2-oxoglutarate (2OG) and Fe(II)-dependent oxygenase superfamily protein	0	0	0	0	MD01G1153600	0	1382	0.171084	2	2	0.171084	MD01G1153600	0	1382	0.175072	2	2	0.175072	MD01G1153600	0	1382	0.115385	0	0	0	0	MD01G1153600	0	1382	0.280114	4	4	0.280114	MD01G1153600	0	1382
MD01G1154000	344.565	221.125	-297.193	-15.347	-297.193	-15.347	21.7602	0.00126273	0.00787193	NP_001315748	zinc finger CCCH domain-containing protein 29-like [Malus domestica]	AT2G40140.2	"CZF1, ZFAR1, SZF2, ATSZF2 zinc finger (CCCH-type) family protein "	97.6959	2495	2505	97.6959	MD01G1154000	0	2626	46.7294	1029	1038	46.7294	MD01G1154000	0	2626	107.799	2319	2340	107.799	MD01G1154000	0	2626	84.0749	183.272	4827	4881	183.272	MD01G1154000	0	2626	57.2348	1544	1553	57.2348	MD01G1154000	0	2626
MD01G1154600	86.4206	56.3025	-64.9672	-31.5644	-64.9672	-31.5644	8.513	0.0139422	0.0410825	XP_008354156	probable protein phosphatase 2C 25 [Malus domestica]	AT2G30020.1	Protein phosphatase 2C family protein	87.5653	1486	1486	87.5653	MD01G1154600	0	1738	42.7847	624	629	42.7847	MD01G1154600	0	1738	70.9283	1019	1019	70.9283	MD01G1154600	0	1738	67.0928	63.5971	1117	1121	63.5971	MD01G1154600	0	1738	7.29466	131	131	7.29466	MD01G1154600	0	1738
MD01G1154700	44.6634	11.2735	-36.7232	-2.65815	-36.7232	-2.65815	37.6457	0.000275467	0.00317646	XP_008374148	clathrin heavy chain 1 [Malus domestica]	AT3G11130.1	"Clathrin, heavy chain "	57.5827	3170	3229	57.5827	MD01G1154700	0	5743	60.0256	2818	2916	60.0256	MD01G1154700	0	5743	59.0023	2723	2801	59.0023	MD01G1154700	0	5743	58.8702	47.06	2674	2741	47.06	MD01G1154700	0	5743	52.1561	3005	3095	52.1561	MD01G1154700	0	5743
MD01G1155000	38.9965	27.1832	29.1572	5.84594	29.1572	5.84594	25.7602	0.000795602	0.00589302	XP_008374114	transcription factor bHLH51-like [Malus domestica]	AT2G40200.1	basic helix-loop-helix (bHLH) DNA-binding superfamily protein	12.4032	140	140	12.4032	MD01G1155000	0	1156	9.71524	94	95	9.71524	MD01G1155000	0	1156	11.3021	108	108	11.3021	MD01G1155000	0	1156	11.1402	2.72944	32	32	2.72944	MD01G1155000	0	1156	10.2975	123	123	10.2975	MD01G1155000	0	1156
MD01G1155100	9.7415	6.30962	8.13894	18.4179	8.13894	18.4179	31.1221	0.000470558	0.0043071	XP_008374172	transcriptional activator Myb-like [Malus domestica]	AT4G37260.1	"MYB73, ATMYB73 myb domain protein 73 "	0.135469	1	1	0.135469	MD01G1155100	0	756	0.625498	4	4	0.625498	MD01G1155100	0	756	1.6002	10	10	1.6002	MD01G1155100	0	756	0.787055	0.521699	4	4	0.521699	MD01G1155100	0	756	0.640076	5	5	0.640076	MD01G1155100	0	756
MD01G1157300	34.7577	21.4381	-29.519	-2.30289	-29.519	-2.30289	43.4859	0.000182861	0.00254472	XP_008354161	eukaryotic translation initiation factor 2 subunit alpha-like [Malus domestica]	AT2G40290.1	Eukaryotic translation initiation factor 2 subunit 1	50.3659	778	778	50.3659	MD01G1157300	0	1582	54.8501	731	734	54.8501	MD01G1157300	0	1582	51.3111	669	671	51.3111	MD01G1157300	0	1582	52.1757	46.6828	748	749	46.6828	MD01G1157300	0	1582	45.2086	735	739	45.2086	MD01G1157300	0	1582
MD01G1158000	8.85702	2.44651	-6.92483	-2.53356	-6.92483	-2.53356	24.8131	0.000882028	0.00627323	XP_009345357	cytosolic endo-beta-N-acetylglucosaminidase 1-like [Pyrus x bretschneideri]	AT5G05460.1	Glycosyl hydrolase family 85	13.0508	307	308	13.0508	MD01G1158000	0	2417	10.8094	221	221	10.8094	MD01G1158000	0	2417	10.4608	209	209	10.4608	MD01G1158000	0	2417	11.4403	8.36294	204	205	8.36294	MD01G1158000	0	2417	10.4507	255	261	10.4507	MD01G1158000	0	2417
MD01G1158500	15.8261	13.063	14.8094	8.13099	14.8094	8.13099	68.3467	4.97308e-05	0.00131593	XP_008343633	abscisic acid receptor PYL4-like [Malus domestica]	AT2G38310.1	"PYL4, RCAR10 PYR1-like 4 "	3.77491	23	23	3.77491	MD01G1158500	0	624	3.41017	18	18	3.41017	MD01G1158500	0	624	5.23449	27	27	5.23449	MD01G1158500	0	624	4.13985	1.42213	9	9	1.42213	MD01G1158500	0	624	2.48153	16	16	2.48153	MD01G1158500	0	624
MD01G1158600	263.573	94.4113	173.916	13.7849	173.916	13.7849	12.4618	0.00547701	0.0208806	AFS60111	DREB2 [Malus sieversii]	AT5G05410.1	"DREB2A, DREB2 DRE-binding protein 2A "	13.0742	240	240	13.0742	MD01G1158600	0	1880	5.47078	87	87	5.47078	MD01G1158600	0	1880	22.2645	346	346	22.2645	MD01G1158600	0	1880	13.6032	12.3776	236	236	12.3776	MD01G1158600	0	1880	39.381	765	765	39.381	MD01G1158600	0	1880
MD01G1159900	7.89539	5.14134	-6.21314	-2.39298	-6.21314	-2.39298	19.4779	0.00170343	0.00952433	XP_008374383	biotin carboxyl carrier protein of acetyl-CoA carboxylase-like [Malus domestica]	AT3G56130.1	biotin/lipoyl attachment domain-containing protein	9.06799	134	136	9.06799	MD01G1159900	0	1536	12.0836	155	157	12.0836	MD01G1159900	0	1536	10.8688	134	138	10.8688	MD01G1159900	0	1536	10.6735	8.47353	132	132	8.47353	MD01G1159900	0	1536	8.63203	135	137	8.63203	MD01G1159900	0	1536
MD01G1160300	68.4232	28.871	46.7969	2.04031	46.7969	2.04031	8.74989	0.0130647	0.0391204	XP_008374421	protein EARLY RESPONSIVE TO DEHYDRATION 15-like [Malus domestica]	AT2G41430.3	"ERD15, LSR1, CID1 dehydration-induced protein (ERD15) "	40.0451	286	287	40.0451	MD01G1160300	0	734	43.6477	270	271	43.6477	MD01G1160300	0	734	51.2577	311	311	51.2577	MD01G1160300	0	734	44.9835	55.8829	411	416	55.8829	MD01G1160300	0	734	72.5187	546	550	72.5187	MD01G1160300	0	734
MD01G1160400	25.7482	12.2584	-18.456	-33.0264	-18.456	-33.0264	15.1158	0.00333346	0.0148389	XP_008343634	copper transport protein ATX1-like [Malus domestica]			2.55126	14	14	2.55126	MD01G1160400	0	562	5.88992	28	28	5.88992	MD01G1160400	0	562	4.95093	23	23	4.95093	MD01G1160400	0	562	4.46404	26.1416	149	149	26.1416	MD01G1160400	0	562	14.8097	86	86	14.8097	MD01G1160400	0	562
MD01G1160800	18.6628	9.23044	12.2017	4.05003	12.2017	4.05003	16.0215	0.00286263	0.0134038	XP_008374442	staphylococcal-like nuclease CAN2 [Malus domestica]	AT2G40410.2	Staphylococcal nuclease homologue	3.17683	42	42	3.17683	MD01G1160800	0	1354	4.7148	54	54	4.7148	MD01G1160800	0	1354	4.10993	46	46	4.10993	MD01G1160800	0	1354	4.00052	4.9519	68	68	4.9519	MD01G1160800	0	1354	6.21848	87	87	6.21848	MD01G1160800	0	1354
MD01G1161000	28.0776	15.3328	-21.6517	-4.11646	-21.6517	-4.11646	32.7723	0.000407152	0.00397599	XP_008374452	uncharacterized protein LOC103437731 [Malus domestica]	AT3G10980.1	PLAC8 family protein	13.364	309	315	13.364	MD01G1161000	0	2414	10.627	210	217	10.627	MD01G1161000	0	2414	15.3348	300	306	15.3348	MD01G1161000	0	2414	13.1086	14.7044	353	360	14.7044	MD01G1161000	0	2414	10.0628	249	251	10.0628	MD01G1161000	0	2414
MD01G1161500	14.3093	7.46639	-9.80274	-2.7656	-9.80274	-2.7656	14.611	0.00364139	0.01578	XP_008374501	uncharacterized protein At2g40430-like [Malus domestica]	AT2G40430.3	"FUNCTIONS IN: molecular_function unknown; INVOLVED IN: biological_process unknown; LOCATED IN: cellular_component unknown; EXPRESSED IN: 22 plant structures; EXPRESSED DURING: 13 growth stages; CONTAINS InterPro DOMAIN/s: Tumour suppressor protein Gltscr2 (InterPro:IPR011211), P60-like (InterPro:IPR011687). "	16.5296	240	240	16.5296	MD01G1161500	0	1487	13.8333	173	174	13.8333	MD01G1161500	0	1487	15.7015	191	193	15.7015	MD01G1161500	0	1487	15.3548	12.9965	196	196	12.9965	MD01G1161500	0	1487	14.9042	221	229	14.9042	MD01G1161500	0	1487
MD01G1162000	78.2469	39.293	-56.5693	#DIV/0!	-56.5693	#DIV/0!	13.3206	0.0046216	0.0185357	KDO44870	"hypothetical protein CISIN_1g048348mg, partial [Citrus sinensis]"			7.79809	45	45	7.79809	MD01G1162000	0	591	28.0045	137	140	28.0045	MD01G1162000	0	591	20.2648	98	99	20.2648	MD01G1162000	0	591	18.6891	78.2469	468	469	78.2469	MD01G1162000	0	591	48.4716	295	296	48.4716	MD01G1162000	0	591
MD01G1162700	303.564	226.787	-263.067	-254.531	-263.067	-254.531	40.5126	0.000223707	0.00283833	XP_008374580	peroxidase P7-like [Malus domestica]	AT5G05340.1	Peroxidase superfamily protein	173.281	2163	2164	173.281	MD01G1162700	0	1279	304.283	3284	3292	304.283	MD01G1162700	0	1279	205.818	2174	2176	205.818	MD01G1162700	0	1279	227.794	239.063	3100	3101	239.063	MD01G1162700	0	1279	275.432	3638	3640	275.432	MD01G1162700	0	1279
MD01G1163400	30.3263	23.5747	26.2834	5.88453	26.2834	5.88453	83.0249	2.82184e-05	0.00100482	XP_008374637	pseudouridine-5	AT3G10970.1	Haloacid dehalogenase-like hydrolase (HAD) superfamily protein	7.91126	110	110	7.91126	MD01G1163400	0	1424	8.13587	98	98	8.13587	MD01G1163400	0	1424	4.92734	58	58	4.92734	MD01G1163400	0	1424	6.99149	5.12393	74	74	5.12393	MD01G1163400	0	1424	6.04872	89	89	6.04872	MD01G1163400	0	1424
MD01G1163500	9.85243	5.5687	7.79158	2.47633	7.79158	2.47633	28.1445	0.000622761	0.00507065	XP_008374624	uroporphyrinogen decarboxylase-like [Malus domestica]	AT2G40490.1	HEME2 Uroporphyrinogen decarboxylase	5.79024	80	80	5.79024	MD01G1163500	0	1415	6.85086	79	82	6.85086	MD01G1163500	0	1415	6.07011	71	71	6.07011	MD01G1163500	0	1415	6.23707	4.80811	68	69	4.80811	MD01G1163500	0	1415	6.08719	87	89	6.08719	MD01G1163500	0	1415
MD01G1163900	25.8758	13.3106	20.7565	11.2284	20.7565	11.2284	25.7147	0.000799489	0.0059121	XP_009363825	adenine/guanine permease AZG1-like [Pyrus x bretschneideri]	AT3G10960.1	"ATAZG1, AZG1 AZA-guanine resistant1 "	3.96407	67	67	3.96407	MD01G1163900	0	1731	5.12215	75	75	5.12215	MD01G1163900	0	1731	3.91369	56	56	3.91369	MD01G1163900	0	1731	4.3333	3.24683	57	57	3.24683	MD01G1163900	0	1731	1.00637	18	18	1.00637	MD01G1163900	0	1731
MD01G1164500	14.2712	3.91817	-9.98883	-4.26553	-9.98883	-4.26553	17.999	0.00210406	0.0109149	XP_008374703	uncharacterized membrane protein At1g06890-like [Malus domestica]	AT1G06890.2	nodulin MtN21 /EamA-like transporter family protein	11.3384	183	184	11.3384	MD01G1164500	0	1662	12.1633	171	171	12.1633	MD01G1164500	0	1662	10.1904	138	140	10.1904	MD01G1164500	0	1662	11.2307	16.5522	279	279	16.5522	MD01G1164500	0	1662	10.3068	175	177	10.3068	MD01G1164500	0	1662
MD01G1164700	96.8446	33.122	-81.0247	-5.57713	-81.0247	-5.57713	51.2083	0.000114521	0.00199334	XP_008362736	"superoxide dismutase [Mn], mitochondrial-like [Malus domestica]"	AT3G10920.1	"MSD1, MEE33, ATMSD1 manganese superoxide dismutase 1 "	89.5517	911	912	89.5517	MD01G1164700	0	1043	110.172	969	972	110.172	MD01G1164700	0	1043	95.8056	826	826	95.8056	MD01G1164700	0	1043	98.5096	100.397	1059	1062	100.397	MD01G1164700	0	1043	92.604	991	998	92.604	MD01G1164700	0	1043
MD01G1165300	115.82	91.8684	102.902	4.06429	102.902	4.06429	164.983	3.74166e-06	0.000443188	XP_008374730	alpha-galactosidase 3-like [Malus domestica]	AT3G56310.1	Melibiase family protein	31.155	549	550	31.155	MD01G1165300	0	1808	37.2704	568	570	37.2704	MD01G1165300	0	1808	32.3179	481	483	32.3179	MD01G1165300	0	1808	33.5811	37.7389	688	692	37.7389	MD01G1165300	0	1808	45.071	842	842	45.071	MD01G1165300	0	1808
MD01G1166000	9.44874	4.55545	-5.63923	-19.0166	-5.63923	-19.0166	10.7603	0.00791117	0.0270189	XP_008375117	mini-chromosome maintenance complex-binding protein-like [Malus domestica]	AT2G40550.1	ETG1 E2F target gene 1	3.23616	17	17	3.23616	MD01G1166000	0	538	9.44874	43	43	9.44874	MD01G1166000	0	538	5.17179	23	23	5.17179	MD01G1166000	0	538	5.95223	5.13166	28	28	5.13166	MD01G1166000	0	538	5.7564	32	32	5.7564	MD01G1166000	0	538
MD01G1166200	9.57886	4.64551	-6.39187	-4.88993	-6.39187	-4.88993	12.7116	0.00520789	0.0201838	XP_008393076	uncharacterized protein LOC103455257 [Malus domestica]			1.74769	5	5	1.74769	MD01G1166200	0	293	3.22783	8	8	3.22783	MD01G1166200	0	293	2.4773	6	6	2.4773	MD01G1166200	0	293	2.48427	7.4035	22	22	7.4035	MD01G1166200	0	293	9.57886	29	29	9.57886	MD01G1166200	0	293
MD01G1166300	7.96925	6.0899	-6.49883	-16.5601	-6.49883	-16.5601	26.767	0.00071567	0.00551915	XP_009349069	mini-chromosome maintenance complex-binding protein-like [Pyrus x bretschneideri]	AT2G40550.1	ETG1 E2F target gene 1	4.53042	60	66	4.53042	MD01G1166300	0	1492	6.25959	71	79	6.25959	MD01G1166300	0	1492	6.72983	72	83	6.72983	MD01G1166300	0	1492	5.83995	6.80691	95	103	6.80691	MD01G1166300	0	1492	8.04334	113	124	8.04334	MD01G1166300	0	1492
MD01G1166600	12.6247	8.52206	-10.8181	-3.12801	-10.8181	-3.12801	27.5768	0.000658979	0.00525529	XP_008361941	uncharacterized protein LOC103425631 [Malus domestica]			5.82292	26	34	5.82292	MD01G1166600	0	598	10.873	41	55	10.873	MD01G1166600	0	598	9.30575	30	46	9.30575	MD01G1166600	0	598	8.66723	14.345	64	87	14.345	MD01G1166600	0	598	16.6694	69	103	16.6694	MD01G1166600	0	598
MD01G1167000	6.87035	4.00337	-5.62506	-10.0533	-5.62506	-10.0533	118.519	9.93473e-06	0.000658396	XP_008359822	transcription factor RF2b-like [Malus domestica]	AT2G40620.1	Basic-leucine zipper (bZIP) transcription factor family protein	4.75373	68	68	4.75373	MD01G1167000	0	1465	4.19618	50	52	4.19618	MD01G1167000	0	1465	4.04626	45	49	4.04626	MD01G1167000	0	1465	4.33205	5.9228	81	88	5.9228	MD01G1167000	0	1465	6.87035	97	104	6.87035	MD01G1167000	0	1465
MD01G1168000	31.0397	15.5088	-25.0945	-3.97755	-25.0945	-3.97755	58.2836	7.88801e-05	0.00166825	XP_009349080	tRNA-aminoacylation cofactor arc1-like [Pyrus x bretschneideri]	AT2G40660.1	"Nucleic acid-binding, OB-fold-like protein "	32.7005	560	561	32.7005	MD01G1168000	0	1757	36.401	528	541	36.401	MD01G1168000	0	1757	31.4658	451	457	31.4658	MD01G1168000	0	1757	33.5224	29.238	515	521	29.238	MD01G1168000	0	1757	32.0579	572	582	32.0579	MD01G1168000	0	1757
MD01G1168200	161.907	55.923	109.458	3.44019	109.458	3.44019	14.3611	0.00380787	0.0162855	XP_008388363	putative F-box protein At3g16210 [Malus domestica]	AT3G16210.1	F-box family protein	67.0689	833	833	67.0689	MD01G1168200	0	1272	70.4482	758	758	70.4482	MD01G1168200	0	1272	66.0035	694	694	66.0035	MD01G1168200	0	1272	67.8402	36.8204	475	475	36.8204	MD01G1168200	0	1272	48.3137	635	635	48.3137	MD01G1168200	0	1272
MD01G1168300	148.983	103.075	120.427	38.4486	120.427	38.4486	67.9207	5.0642e-05	0.00132758	XP_018507878	"glutamate synthase [NADH], amyloplastic isoform X1 [Pyrus x bretschneideri]"	AT5G53460.3	GLT1 NADH-dependent glutamate synthase 1	4.11488	72	72	4.11488	MD01G1168300	0	1792	3.03464	46	46	3.03464	MD01G1168300	0	1792	2.49781	37	37	2.49781	MD01G1168300	0	1792	3.21578	4.29179	78	78	4.29179	MD01G1168300	0	1792	5.94071	110	110	5.94071	MD01G1168300	0	1792
MD01G1168400	6.67873	4.80086	-5.61819	-5.13161	-5.61819	-5.13161	27.8233	0.000642915	0.0051759	XP_009362785	transmembrane protein 87A-like [Pyrus x bretschneideri]	AT1G61670.1	Lung seven transmembrane receptor family protein	6.85515	133	133	6.85515	MD01G1168400	0	1987	7.19905	121	121	7.19905	MD01G1168400	0	1987	6.8798	113	113	6.8798	MD01G1168400	0	1987	6.978	4.21796	85	85	4.21796	MD01G1168400	0	1987	5.55252	114	114	5.55252	MD01G1168400	0	1987
MD01G1169300	9.75039	3.74569	-6.06825	-2.03922	-6.06825	-2.03922	13.4816	0.00448145	0.0181669	XP_008366809	E3 ubiquitin-protein ligase SHPRH-like isoform X1 [Malus domestica]	AT2G40770.1	zinc ion binding;DNA binding;helicases;ATP binding;nucleic acid binding	7.36018	387	387	7.36018	MD01G1169300	0	5385	6.32259	286	288	6.32259	MD01G1169300	0	5385	7.14392	318	318	7.14392	MD01G1169300	0	5385	6.94223	7.85513	429	429	7.85513	MD01G1169300	0	5385	7.72798	430	430	7.72798	MD01G1169300	0	5385
MD01G1169800	34.8082	20.0638	-23.2678	-2.48593	-23.2678	-2.48593	7.67728	0.0177454	0.0491197	XP_018504334	uncharacterized protein LOC103952812 isoform X1 [Pyrus x bretschneideri]	AT5G05190.1	Protein of unknown function (DUF3133)	38.1213	1321	1324	38.1213	MD01G1169800	0	3557	20.8387	621	627	20.8387	MD01G1169800	0	3557	38.8058	1133	1141	38.8058	MD01G1169800	0	3557	32.5886	21.206	763	765	21.206	MD01G1169800	0	3557	20.8415	758	766	20.8415	MD01G1169800	0	3557
MD01G1169900	10.4866	3.39583	-7.90674	-7.17884	-7.90674	-7.17884	15.7083	0.00301477	0.013896	XP_008355767	uncharacterized protein At5g05190-like [Malus domestica]	AT5G05190.1	Protein of unknown function (DUF3133)	10.1922	62	62	10.1922	MD01G1169900	0	623	9.29814	49	49	9.29814	MD01G1169900	0	623	6.79634	35	35	6.79634	MD01G1169900	0	623	8.76222	9.49609	60	60	9.49609	MD01G1169900	0	623	7.30118	45	47	7.30118	MD01G1169900	0	623
MD01G1170000	68.2677	32.3596	-54.783	-20.0926	-54.783	-20.0926	29.5742	0.000542581	0.00467693	XP_008350575	protein NETWORKED 4A-like [Malus domestica]	AT5G05180.2	unknown protein; BEST Arabidopsis thaliana protein match is: unknown protein (TAIR:AT3G10880.1); Has 50151 Blast hits to 28081 proteins in 1838 species: Archae - 860; Bacteria - 6013; Metazoa - 25867; Fungi - 3836; Plants - 2236; Viruses - 90; Other Eukaryotes - 11249 (source: NCBI BLink).	37.6819	755	755	37.6819	MD01G1170000	0	2052	48.7971	847	847	48.7971	MD01G1170000	0	2052	38.2615	649	649	38.2615	MD01G1170000	0	2052	41.5802	70.395	1465	1465	70.395	MD01G1170000	0	2052	44.8997	950	952	44.8997	MD01G1170000	0	2052
MD01G1171100	52.3206	34.1458	-39.8838	-2.35471	-39.8838	-2.35471	31.8173	0.000442347	0.00416899	XP_009362768	60S ribosomal protein L10 [Pyrus x bretschneideri]	AT1G26910.1	RPL10B Ribosomal protein L16p/L10e family protein	75.5148	699	699	75.5148	MD01G1171100	0	948	65.7189	525	527	65.7189	MD01G1171100	0	948	66.7403	523	523	66.7403	MD01G1171100	0	948	69.3247	23.1941	223	223	23.1941	MD01G1171100	0	948	34.4037	337	337	34.4037	MD01G1171100	0	948
MD01G1172000	36.0533	22.9666	-34.1396	-57.9081	-34.1396	-57.9081	82.7165	2.85268e-05	0.00100942	XP_008375255	protein SRC2 homolog [Malus domestica]	AT2G40815.1	Calcium-dependent lipid-binding (CaLB domain) family protein	23.004	292	292	23.004	MD01G1172000	0	1300	17.4601	190	192	17.4601	MD01G1172000	0	1300	17.867	192	192	17.867	MD01G1172000	0	1300	19.4437	36.3307	479	479	36.3307	MD01G1172000	0	1300	36.4784	482	490	36.4784	MD01G1172000	0	1300
MD01G1172700	12.6181	5.44601	-10.5771	-14.5365	-10.5771	-14.5365	31.3024	0.000463015	0.00427099	XP_009362744	serine/arginine repetitive matrix protein 1-like isoform X1 [Pyrus x bretschneideri]	AT1G17360.1	BEST Arabidopsis thaliana protein match is: COP1-interacting protein-related (TAIR:AT1G72410.1); Has 9949 Blast hits to 7480 proteins in 576 species: Archae - 12; Bacteria - 1007; Metazoa - 3636; Fungi - 982; Plants - 444; Viruses - 50; Other Eukaryotes - 3818 (source: NCBI BLink).	11.6386	446	449	11.6386	MD01G1172700	0	3951	12.1181	389	405	12.1181	MD01G1172700	0	3951	10.3185	314	337	10.3185	MD01G1172700	0	3951	11.3584	9.00911	350	361	9.00911	MD01G1172700	0	3951	12.9088	503	527	12.9088	MD01G1172700	0	3951
MD01G1172800	12.4533	8.54731	-10.8306	-20.169	-10.8306	-20.169	58.157	7.9377e-05	0.00167032	AEQ27742	"receptor-like protein, partial [Malus domestica]"	AT2G34930.1	disease resistance family protein / LRR family protein	2.11845	60	61	2.11845	MD01G1172800	0	2949	3.36738	84	84	3.36738	MD01G1172800	0	2949	3.19974	76	78	3.19974	MD01G1172800	0	2949	2.89519	9.69628	278	290	9.69628	MD01G1172800	0	2949	10.6658	314	325	10.6658	MD01G1172800	0	2949
MD01G1173000	99.6685	62.2166	-85.4447	-490.339	-85.4447	-490.339	11.7468	0.0063576	0.0231389	XP_018506953	leucine-rich repeat receptor-like kinase protein FLORAL ORGAN NUMBER1 [Pyrus x bretschneideri]	AT1G74190.1	"AtRLP15, RLP15 receptor like protein 15 "	30.7406	190	190	30.7406	MD01G1173000	0	633	51.7326	277	277	51.7326	MD01G1173000	0	633	42.4272	222	222	42.4272	MD01G1173000	0	633	41.6335	69.0052	443	443	69.0052	MD01G1173000	0	633	92.9572	608	608	92.9572	MD01G1173000	0	633
MD01G1173400	20.6342	13.2813	-18.543	-279.744	-18.543	-279.744	82.2086	2.90445e-05	0.00101919	XP_009362733	uncharacterized protein LOC103952782 isoform X2 [Pyrus x bretschneideri]	AT1G26540.1	Agenet domain-containing protein	8.0783	270	270	8.0783	MD01G1173400	0	3423	11.5007	327	333	11.5007	MD01G1173400	0	3423	7.98724	226	226	7.98724	MD01G1173400	0	3423	9.18875	20.0774	697	697	20.0774	MD01G1173400	0	3423	20.6678	731	731	20.6678	MD01G1173400	0	3423
MD01G1174400	60.4579	34.6761	-45.5617	-2.96908	-45.5617	-2.96908	30.1696	0.000513243	0.00453406	XP_009362726	glutamate dehydrogenase 2 [Pyrus x bretschneideri]	AT5G07440.2	GDH2 glutamate dehydrogenase 2	79.9349	1493	1497	79.9349	MD01G1174400	0	1918	66.8142	1070	1084	66.8142	MD01G1174400	0	1918	59.3521	937	941	59.3521	MD01G1174400	0	1918	68.7004	24.676	476	480	24.676	MD01G1174400	0	1918	19.477	384	386	19.477	MD01G1174400	0	1918
MD01G1175300	10.8681	2.339	-5.97391	-2.51735	-5.97391	-2.51735	8.0729	0.0157925	0.0450177					6.78008	19	19	6.78008	MD01G1175300	0	287	9.88592	24	24	9.88592	MD01G1175300	0	287	13.067	29	31	13.067	MD01G1175300	0	287	9.91099	6.18404	18	18	6.18404	MD01G1175300	0	287	7.08143	21	21	7.08143	MD01G1175300	0	287
MD01G1176100	213.019	185.27	197.802	16.6078	197.802	16.6078	572.627	9.21111e-08	0.00010936	XP_008381075	uncharacterized protein LOC103443951 [Malus domestica]			19.4635	82	84	19.4635	MD01G1176100	0	442	14.4431	54	54	14.4431	MD01G1176100	0	442	16.9693	59	62	16.9693	MD01G1176100	0	442	16.9586	12.7155	53	57	12.7155	MD01G1176100	0	442	14.0133	59	64	14.0133	MD01G1176100	0	442
MD01G1176300	86.2078	29.7982	60.83	3.3946	60.83	3.3946	15.3166	0.00322063	0.0145251	XP_008375742	peptide methionine sulfoxide reductase A1-like [Malus domestica]	AT4G25130.1	PMSR4 peptide met sulfoxide reductase 4	41.7056	397	406	41.7056	MD01G1176300	0	997	37.2325	278	314	37.2325	MD01G1176300	0	997	35.4309	278	292	35.4309	MD01G1176300	0	997	38.123	20.3729	193	206	20.3729	MD01G1176300	0	997	29.8978	282	308	29.8978	MD01G1176300	0	997
MD01G1177100	103.511	53.5433	74.5214	6.6343	74.5214	6.6343	16.701	0.00256603	0.0124016	NP_001315673	ethylene-responsive transcription factor ERF105-like [Malus domestica]	AT5G51190.1	Integrase-type DNA-binding superfamily protein	7.50408	71	71	7.50408	MD01G1177100	0	969	17.5682	144	144	17.5682	MD01G1177100	0	969	14.6069	117	117	14.6069	MD01G1177100	0	969	13.2264	111.015	1089	1091	111.015	MD01G1177100	0	969	90.9867	909	911	90.9867	MD01G1177100	0	969
MD01G1177200	10.6051	6.43663	7.32302	15.3638	7.32302	15.3638	11.5067	0.0066954	0.0240195	ADE41112	AP2 domain class transcription factor [Malus domestica]	AT5G07580.1	Integrase-type DNA-binding superfamily protein	1.38774	10	10	1.38774	MD01G1177200	0	738	0.961131	6	6	0.961131	MD01G1177200	0	738	0.65569	4	4	0.65569	MD01G1177200	0	738	1.00152	0.267212	2	2	0.267212	MD01G1177200	0	738	0.52455	4	4	0.52455	MD01G1177200	0	738
MD01G1177300	20.1645	13.7065	17.5401	2.45571	17.5401	2.45571	39.7817	0.000235578	0.00291781	XP_008375682	"ATP-dependent 6-phosphofructokinase 4, chloroplastic [Malus domestica]"	AT5G61580.1	PFK4 phosphofructokinase 4	16.233	343	343	16.233	MD01G1177300	0	2164	13.1658	241	241	13.1658	MD01G1177300	0	2164	11.6838	209	209	11.6838	MD01G1177300	0	2164	13.6942	11.4822	252	252	11.4822	MD01G1177300	0	2164	12.254	274	274	12.254	MD01G1177300	0	2164
MD01G1178200	14.0039	11.0842	12.8405	6.51278	12.8405	6.51278	106.008	1.37923e-05	0.000752541	XP_009362699	uncharacterized Rho GTPase-activating protein At5g61530-like [Pyrus x bretschneideri]	AT5G61530.1	small G protein family protein / RhoGAP family protein	5.27459	84	84	5.27459	MD01G1178200	0	1631	3.69661	51	51	3.69661	MD01G1178200	0	1631	3.33775	45	45	3.33775	MD01G1178200	0	1631	4.10298	1.63227	27	27	1.63227	MD01G1178200	0	1631	2.90754	49	49	2.90754	MD01G1178200	0	1631
MD01G1178800	149.124	64.4589	-108.118	-2.95099	-108.118	-2.95099	23.7151	0.000998638	0.00676698	CBL94184	putative COBL7 (COBRA-LIKE 7) [Malus domestica]			124.662	431	975	124.662	MD01G1178800	0	801	106.855	331	724	106.855	MD01G1178800	0	801	85.4828	249	566	85.4828	MD01G1178800	0	801	105.667	187.847	619	1526	187.847	MD01G1178800	0	801	149.942	549	1241	149.942	MD01G1178800	0	801
MD01G1182300	18.8897	16.1761	-17.1939	-149.11	-17.1939	-149.11	30.3538	0.0005046	0.00448651	XP_008376029	structural maintenance of chromosomes protein 2-1-like [Malus domestica]	AT5G62410.1	"SMC2, TTN3, ATCAP-E1, ATSMC4 structural maintenance of "	10.4537	386	394	10.4537	MD01G1182300	0	3860	17.3041	540	565	17.3041	MD01G1182300	0	3860	10.0917	316	322	10.0917	MD01G1182300	0	3860	12.6165	18.3408	686	718	18.3408	MD01G1182300	0	3860	14.6423	559	584	14.6423	MD01G1182300	0	3860
MD01G1182800	16.474	6.47518	-12.1946	-2.76915	-12.1946	-2.76915	38.3464	0.000261451	0.00308644	XP_008376080	conserved oligomeric Golgi complex subunit 7-like [Malus domestica]	AT5G51430.1	EYE conserved oligomeric Golgi complex component-related / COG complex component-related	17.4865	432	433	17.4865	MD01G1182800	0	2536	18.8796	404	405	18.8796	MD01G1182800	0	2536	17.3162	363	363	17.3162	MD01G1182800	0	2536	17.8941	16.4465	422	423	16.4465	MD01G1182800	0	2536	21.638	562	567	21.638	MD01G1182800	0	2536
MD01G1184800	19.8812	14.4454	-17.1541	-11.3423	-17.1541	-11.3423	128.079	7.90499e-06	0.000623001	XP_009374514	chloride conductance regulatory protein ICln-like [Pyrus x bretschneideri]	AT5G62290.2	nucleotide-sensitive chloride conductance regulator (ICln) family protein	21.0031	210	210	21.0031	MD01G1184800	0	1024	18.1254	157	157	18.1254	MD01G1184800	0	1024	16.8939	143	143	16.8939	MD01G1184800	0	1024	18.6741	20.2209	210	210	20.2209	MD01G1184800	0	1024	16.634	176	176	16.634	MD01G1184800	0	1024
MD01G1185400	17.8275	11.853	-13.7861	-4.02235	-13.7861	-4.02235	34.1565	0.000362469	0.0037217	XP_008376323	peptidyl-prolyl cis-trans isomerase FKBP53 isoform X2 [Malus domestica]	AT4G25340.1	"FKBP53, ATFKBP53 FK506 BINDING PROTEIN 53 "	19.6676	356	357	19.6676	MD01G1185400	0	1859	17.8696	279	281	17.8696	MD01G1185400	0	1859	17.5052	269	269	17.5052	MD01G1185400	0	1859	18.3475	18.2457	342	344	18.2457	MD01G1185400	0	1859	14.2124	273	273	14.2124	MD01G1185400	0	1859
MD01G1185500	325.371	137.043	-222.568	-12.7493	-222.568	-12.7493	15.5152	0.00311402	0.0141911	XP_008376333	enolase [Malus domestica]	AT2G36530.1	"LOS2, ENO2 Enolase "	121.145	2225	2225	121.145	MD01G1185500	0	1881	64.1061	1020	1020	64.1061	MD01G1185500	0	1881	106.89	1662	1662	106.89	MD01G1185500	0	1881	97.3803	340.884	6503	6503	340.884	MD01G1185500	0	1881	180.851	3515	3515	180.851	MD01G1185500	0	1881
MD01G1185600	66.5287	22.9456	-43.3244	-3.0968	-43.3244	-3.0968	15.3629	0.00319535	0.0144392	XP_008376343	probable rRNA-processing protein EBP2 homolog [Malus domestica]	AT3G22660.1	rRNA processing protein-related	65.2936	769	788	65.2936	MD01G1185600	0	1236	53.9447	522	564	53.9447	MD01G1185600	0	1236	67.8281	662	693	67.8281	MD01G1185600	0	1236	62.3555	56.6398	689	710	56.6398	MD01G1185600	0	1236	55.5934	669	710	55.5934	MD01G1185600	0	1236
MD01G1185700	8.85764	3.05999	-6.24985	-4.34212	-6.24985	-4.34212	31.4	0.000459001	0.00425366	XP_008376362	AT-hook motif nuclear-localized protein 7-like [Malus domestica]	AT4G12080.1	"AHL1, ATAHL1 AT-hook motif nuclear-localized protein 1 "	7.59481	132	132	7.59481	MD01G1185700	0	1780	9.69663	145	146	9.69663	MD01G1185700	0	1780	7.06819	104	104	7.06819	MD01G1185700	0	1780	8.11988	6.59187	119	119	6.59187	MD01G1185700	0	1780	6.41572	117	118	6.41572	MD01G1185700	0	1780
MD01G1185800	17.0008	12.2587	-12.8716	-73.0266	-12.8716	-73.0266	30.0517	0.000518882	0.00455534	XP_008376372	65-kDa microtubule-associated protein 3-like [Malus domestica]	AT5G51600.1	"PLE, ATMAP65-3, MAP65-3 Microtubule associated protein (MAP65/ASE1) family protein "	14.0884	332	360	14.0884	MD01G1185800	0	2617	11.3837	219	252	11.3837	MD01G1185800	0	2617	12.5736	259	272	12.5736	MD01G1185800	0	2617	12.6819	9.30626	218	247	9.30626	MD01G1185800	0	2617	17.0853	401	462	17.0853	MD01G1185800	0	2617
MD01G1187900	8.7247	5.29113	-7.04991	-2.199	-7.04991	-2.199	18.037	0.00209229	0.0108779	XP_008376469	uncharacterized protein LOC103439668 [Malus domestica]	AT5G51740.1	Peptidase family M48 family protein	10.4809	197	197	10.4809	MD01G1187900	0	1925	12.3439	200	201	12.3439	MD01G1187900	0	1925	13.2601	209	211	13.2601	MD01G1187900	0	1925	12.0283	12.8053	246	250	12.8053	MD01G1187900	0	1925	13.0212	257	259	13.0212	MD01G1187900	0	1925
MD01G1191000	20.8791	10.6978	-15.3362	-2.51701	-15.3362	-2.51701	9.58172	0.010508	0.0332129	XP_008354216	disease resistance protein RLM3-like [Malus domestica]	AT5G45000.1	Disease resistance protein (TIR-NBS-LRR class) family	16.9899	285	286	16.9899	MD01G1191000	0	1724	19.2003	277	280	19.2003	MD01G1191000	0	1724	21.6127	306	308	21.6127	MD01G1191000	0	1724	19.2676	29.8549	520	522	29.8549	MD01G1191000	0	1724	15.606	278	278	15.606	MD01G1191000	0	1724
MD01G1194200	11.5221	4.76641	-8.61839	-4.41154	-8.61839	-4.41154	15.7896	0.00297426	0.013767	XP_008376918	pentatricopeptide repeat-containing protein At4g38010 [Malus domestica]	AT4G38010.1	Pentatricopeptide repeat (PPR-like) superfamily protein	10.8449	381	381	10.8449	MD01G1194200	0	3598	6.07853	185	185	6.07853	MD01G1194200	0	3598	9.41438	280	280	9.41438	MD01G1194200	0	3598	8.77928	13.757	502	502	13.757	MD01G1194200	0	3598	8.98398	334	334	8.98398	MD01G1194200	0	3598
MD01G1194600	10.1272	7.18054	7.98206	4.90395	7.98206	4.90395	18.7032	0.00189921	0.0102086	XP_008376894	sorbitol dehydrogenase-like [Malus domestica]	AT5G51970.2	GroES-like zinc-binding alcohol dehydrogenase family protein	2.40035	31	33	2.40035	MD01G1194600	0	1408	2.0151	22	24	2.0151	MD01G1194600	0	1408	1.71839	20	20	1.71839	MD01G1194600	0	1408	2.04461	5.39225	77	77	5.39225	MD01G1194600	0	1408	3.2993	47	48	3.2993	MD01G1194600	0	1408
MD01G1194700	767.372	533.043	643.38	9.54765	643.38	9.54765	61.1195	6.87578e-05	0.00154179	XP_008376994	sorbitol dehydrogenase-like [Malus domestica]	AT5G51970.2	GroES-like zinc-binding alcohol dehydrogenase family protein	187.413	2854	2873	187.413	MD01G1194700	0	1570	116.337	1532	1545	116.337	MD01G1194700	0	1570	159.733	2054	2073	159.733	MD01G1194700	0	1570	154.494	81.8326	1278	1303	81.8326	MD01G1194700	0	1570	76.9921	1209	1249	76.9921	MD01G1194700	0	1570
MD01G1195100	46.3097	20.6319	36.1427	4.44217	36.1427	4.44217	21.7139	0.00127005	0.00790241	XP_008376984	sorbitol dehydrogenase-like [Malus domestica]	AT5G51970.2	GroES-like zinc-binding alcohol dehydrogenase family protein	11.4175	100	100	11.4175	MD01G1195100	0	897	6.32611	46	48	6.32611	MD01G1195100	0	897	13.7563	98	102	13.7563	MD01G1195100	0	897	10.5	22.6442	203	206	22.6442	MD01G1195100	0	897	26.4336	243	245	26.4336	MD01G1195100	0	897
MD01G1195300	490.506	229.517	339.118	7.45204	339.118	7.45204	10.7029	0.00801637	0.0272771	XP_009341276	sorbitol dehydrogenase-like isoform X1 [Pyrus x bretschneideri]	AT5G51970.2	GroES-like zinc-binding alcohol dehydrogenase family protein	46.9793	522	550	46.9793	MD01G1195300	0	1199	25.2411	248	256	25.2411	MD01G1195300	0	1199	85.4593	823	847	85.4593	MD01G1195300	0	1199	52.5599	176.89	2114	2151	176.89	MD01G1195300	0	1199	270.401	3298	3350	270.401	MD01G1195300	0	1199
MD01G1195400	954.024	427.535	664.685	18.2915	664.685	18.2915	16.6204	0.00259902	0.0125021	XP_008377005	sorbitol dehydrogenase-like [Malus domestica]	AT5G51970.2	GroES-like zinc-binding alcohol dehydrogenase family protein	45.7569	652	659	45.7569	MD01G1195400	0	1475	33.1014	398	413	33.1014	MD01G1195400	0	1475	75.5375	913	921	75.5375	MD01G1195400	0	1475	51.4652	31.2181	460	467	31.2181	MD01G1195400	0	1475	60.2329	903	918	60.2329	MD01G1195400	0	1475
MD01G1195500	208.644	98.0878	143.73	296.677	143.73	296.677	18.4594	0.00196699	0.0104489	XP_008377010	sorbitol dehydrogenase-like [Malus domestica]	AT5G51970.2	GroES-like zinc-binding alcohol dehydrogenase family protein	1.3979	19	19	1.3979	MD01G1195500	0	1392	0.169855	2	2	0.169855	MD01G1195500	0	1392	0.869072	10	10	0.869072	MD01G1195500	0	1392	0.812277	0.141668	2	2	0.141668	MD01G1195500	0	1392	1.25146	18	18	1.25146	MD01G1195500	0	1392
MD01G1196700	14.6102	4.47813	-10.906	-2.14439	-10.906	-2.14439	16.6138	0.00260174	0.0125099	XP_009341259	serine/arginine-rich splicing factor RS41-like isoform X2 [Pyrus x bretschneideri]	AT4G25500.3	"ATRSP35, ATRSP40, AT-SRP40, RSP35, RS40, At-RS40 arginine/serine-rich splicing factor 35 "	14.4412	281	283	14.4412	MD01G1196700	0	2007	16.7286	279	284	16.7286	MD01G1196700	0	2007	15.3102	254	254	15.3102	MD01G1196700	0	2007	15.4933	22.4518	455	457	22.4518	MD01G1196700	0	2007	16.9738	348	352	16.9738	MD01G1196700	0	2007
MD01G1196900	25.5041	4.53659	-17.9976	-5.37728	-17.9976	-5.37728	16.6998	0.00256649	0.0124025	XP_008377120	BAG family molecular chaperone regulator 1 [Malus domestica]	AT5G52060.1	"ATBAG1, BAG1 BCL-2-associated athanogene 1 "	21.5153	396	396	21.5153	MD01G1196900	0	1885	18.752	297	299	18.752	MD01G1196900	0	1885	24.8367	387	387	24.8367	MD01G1196900	0	1885	21.7013	28.2465	533	540	28.2465	MD01G1196900	0	1885	20.126	388	392	20.126	MD01G1196900	0	1885
MD01G1197400	15.1512	7.67789	-11.7526	-52.1058	-11.7526	-52.1058	23.4517	0.00102964	0.00690241	XP_008377156	probable methyltransferase PMT16 [Malus domestica]	AT4G00750.1	S-adenosyl-L-methionine-dependent methyltransferases superfamily protein	11.4253	249	249	11.4253	MD01G1197400	0	2232	15.2541	288	288	15.2541	MD01G1197400	0	2232	9.26823	171	171	9.26823	MD01G1197400	0	2232	11.9825	1.59034	36	36	1.59034	MD01G1197400	0	2232	7.50128	173	173	7.50128	MD01G1197400	0	2232
MD01G1199500	71.591	31.7271	-54.5044	-2.35091	-54.5044	-2.35091	46.0867	0.000154909	0.00233508	XP_008377439	membrane steroid-binding protein 2-like [Malus domestica]	AT5G52240.1	"MSBP1, ATMP1, AtMAPR5 membrane steroid binding protein 1 "	76.0339	797	807	76.0339	MD01G1199500	0	1087	89.7248	808	825	89.7248	MD01G1199500	0	1087	76.7917	680	690	76.7917	MD01G1199500	0	1087	80.8501	56.6027	616	624	56.6027	MD01G1199500	0	1087	64.4603	717	724	64.4603	MD01G1199500	0	1087
MD01G1200400	43.0333	22.9995	30.2233	2.9564	30.2233	2.9564	61.9919	6.59947e-05	0.0015096	XP_008377354	remorin-like isoform X2 [Malus domestica]	AT5G23750.2	Remorin family protein	17.0691	192	192	17.0691	MD01G1200400	0	1152	18.9848	185	185	18.9848	MD01G1200400	0	1152	10.2913	98	98	10.2913	MD01G1200400	0	1152	15.4484	15.8344	185	185	15.8344	MD01G1200400	0	1152	22.3467	266	266	22.3467	MD01G1200400	0	1152
MD01G1200700	27.6676	12.3529	-22.0292	-3.13073	-22.0292	-3.13073	26.4358	0.000740738	0.00562707	XP_008343725	A-kinase anchor protein 9-like [Malus domestica]	AT5G52280.1	Myosin heavy chain-related protein	20.3876	727	727	20.3876	MD01G1200700	0	3652	18.322	564	566	18.322	MD01G1200700	0	3652	20.8691	626	630	20.8691	MD01G1200700	0	3652	19.8596	22.8143	843	845	22.8143	MD01G1200700	0	3652	29.7865	1114	1124	29.7865	MD01G1200700	0	3652
MD01G1201400	7.83699	5.86874	-6.84573	-7.34015	-6.84573	-7.34015	61.1834	6.85505e-05	0.00153867	XP_008377535	O-glucosyltransferase rumi homolog [Malus domestica]	AT5G23850.1	Arabidopsis thaliana protein of unknown function (DUF821)	8.39062	170	170	8.39062	MD01G1201400	0	2075	7.74834	130	136	7.74834	MD01G1201400	0	2075	7.63745	127	131	7.63745	MD01G1201400	0	2075	7.92547	5.65471	114	119	5.65471	MD01G1201400	0	2075	5.78345	119	124	5.78345	MD01G1201400	0	2075
MD01G1201700	7.80216	5.9898	-6.30089	-3.0768	-6.30089	-3.0768	65.546	5.61513e-05	0.00138888	XP_009340029	cold shock protein 1-like isoform X1 [Pyrus x bretschneideri]	AT5G52380.1	VASCULAR-RELATED NAC-DOMAIN 6	8.65737	94	94	8.65737	MD01G1201700	0	1112	9.5681	90	90	9.5681	MD01G1201700	0	1112	8.9208	82	82	8.9208	MD01G1201700	0	1112	9.04876	7.71429	87	87	7.71429	MD01G1201700	0	1112	10.0087	115	115	10.0087	MD01G1201700	0	1112
MD01G1201800	7.63523	5.84313	-6.69223	-48.3105	-6.69223	-48.3105	78.127	3.36974e-05	0.0011019	XP_006421924	hypothetical protein CICLE_v10004755mg [Citrus clementina]	AT5G23860.2	TUB8 tubulin beta 8	7.63523	103	104	7.63523	MD01G1201800	0	1395	6.10163	71	72	6.10163	MD01G1201800	0	1395	6.76418	78	78	6.76418	MD01G1201800	0	1395	6.83368	4.24091	60	60	4.24091	MD01G1201800	0	1395	5.27257	74	76	5.27257	MD01G1201800	0	1395
MD01G1203100	16.8109	4.4458	-13.7297	-6.32082	-13.7297	-6.32082	48.2014	0.000136238	0.00217962	XP_009340035	tripeptidyl-peptidase 2-like isoform X1 [Pyrus x bretschneideri]	AT4G20850.1	TPP2 tripeptidyl peptidase ii	10.0863	420	429	10.0863	MD01G1203100	0	4356	10.9372	395	403	10.9372	MD01G1203100	0	4356	11.1088	394	400	11.1088	MD01G1203100	0	4356	10.7108	14.5321	636	642	14.5321	MD01G1203100	0	4356	18.1295	799	816	18.1295	MD01G1203100	0	4356
MD01G1204500	11.0091	2.938	8.74325	5.28589	8.74325	5.28589	24.7718	0.000886081	0.00629329	XP_008379868	cytochrome P450 89A2-like [Malus domestica]	AT1G64940.1	CYP89A6 cyto	1.97486	64	64	1.97486	MD01G1204500	0	3319	1.99466	55	56	1.99466	MD01G1204500	0	3319	2.1505	58	59	2.1505	MD01G1204500	0	3319	2.04001	7.45673	249	251	7.45673	MD01G1204500	0	3319	8.42702	277	289	8.42702	MD01G1204500	0	3319
MD01G1204800	6.27117	5.19424	-5.93608	#DIV/0!	-5.93608	#DIV/0!	134.912	6.78143e-06	0.000586517	XP_017182383	kinesin-like protein KIF22-A [Malus domestica]	AT5G23910.1	ATP binding microtubule motor family protein	3.67016	84	84	3.67016	MD01G1204800	0	2344	4.84174	96	96	4.84174	MD01G1204800	0	2344	3.81917	74	74	3.81917	MD01G1204800	0	2344	4.11036	5.42643	129	129	5.42643	MD01G1204800	0	2344	6.11065	148	148	6.11065	MD01G1204800	0	2344
MD01G1205000	20.9108	4.1441	-15.4371	-2.55841	-15.4371	-2.55841	27.2131	0.000683672	0.00536333	XP_008379884	U-box domain-containing protein 32 [Malus domestica]	AT3G49060.1	U-box domain-containing protein kinase family protein	19.2555	502	502	19.2555	MD01G1205000	0	2670	19.8803	449	449	19.8803	MD01G1205000	0	2670	21.114	466	466	21.114	MD01G1205000	0	2670	20.0833	27.3646	741	741	27.3646	MD01G1205000	0	2670	22.8356	630	630	22.8356	MD01G1205000	0	2670
MD01G1205400	10.6336	4.53218	6.71862	3.11794	6.71862	3.11794	12.125	0.00587011	0.0218999	XP_008379922	"short-chain dehydrogenase TIC 32, chloroplastic-like isoform X2 [Malus domestica]"	AT4G23420.2	NAD(P)-binding Rossmann-fold superfamily protein	3.02906	37	37	3.02906	MD01G1205400	0	1251	3.77999	40	40	3.77999	MD01G1205400	0	1251	2.70767	28	28	2.70767	MD01G1205400	0	1251	3.17224	5.20198	66	66	5.20198	MD01G1205400	0	1251	4.17753	54	54	4.17753	MD01G1205400	0	1251
MD01G1206000	64.7261	39.0026	-55.4571	-5.32134	-55.4571	-5.32134	45.2192	0.000163557	0.0023939	XP_008379972	mediator of RNA polymerase II transcription subunit 36a-like [Malus domestica]	AT4G25630.1	"FIB2, ATFIB2 fibrillarin 2 "	64.9837	839	842	64.9837	MD01G1206000	0	1327	72.5173	787	814	72.5173	MD01G1206000	0	1327	67.3703	731	739	67.3703	MD01G1206000	0	1327	68.2904	49.1891	654	662	49.1891	MD01G1206000	0	1327	54.9171	734	753	54.9171	MD01G1206000	0	1327
MD01G1206800	37.3587	21.2032	30.5246	4.94672	30.5246	4.94672	19.2658	0.00175424	0.00970728	XP_008380056	scarecrow-like protein 8 [Malus domestica]	AT5G52510.1	SCL8 SCARECROW-like 8	8.37653	159	159	8.37653	MD01G1206800	0	1944	4.68255	75	77	4.68255	MD01G1206800	0	1944	10.1435	163	163	10.1435	MD01G1206800	0	1944	7.73418	25.1575	490	496	25.1575	MD01G1206800	0	1944	14.0888	283	283	14.0888	MD01G1206800	0	1944
MD01G1207000	47.2313	22.7124	-32.36	-4.85403	-32.36	-4.85403	10.6131	0.00818501	0.0276672	XP_008380026	uncharacterized protein LOC103443018 isoform X1 [Malus domestica]	AT5G52530.3	dentin sialophosphoprotein-related	34.7778	1693	1704	34.7778	MD01G1207000	0	5018	39.2729	1661	1667	39.2729	MD01G1207000	0	5018	27.0012	1117	1120	27.0012	MD01G1207000	0	5018	33.6839	54.7631	2779	2787	54.7631	MD01G1207000	0	5018	27.2904	1411	1415	27.2904	MD01G1207000	0	5018
MD01G1207400	8.62748	3.09686	-6.07691	-6.79396	-6.07691	-6.79396	14.4581	0.00374208	0.0161034	XP_008343768	uncharacterized membrane protein YjcL-like [Malus domestica]	AT5G52540.1	Protein of unknown function (DUF819)	6.79397	121	121	6.79397	MD01G1207400	0	1824	8.8794	137	137	8.8794	MD01G1207400	0	1824	5.70386	86	86	5.70386	MD01G1207400	0	1824	7.12574	5.3517	99	99	5.3517	MD01G1207400	0	1824	7.69355	145	145	7.69355	MD01G1207400	0	1824
MD01G1207900	99.6857	41.46	-81.3702	-4.76994	-81.3702	-4.76994	31.2771	0.000464063	0.00427715	XP_008380082	uncharacterized protein LOC103443071 isoform X1 [Malus domestica]	AT4G25670.2	"unknown protein; LOCATED IN: cellular_component unknown; EXPRESSED IN: male gametophyte, pollen tube; EXPRESSED DURING: M germinated pollen stage; BEST Arabidopsis thaliana protein match is: unknown protein (TAIR:AT4G25690.2). "	98.1476	1023	1035	98.1476	MD01G1207900	0	1080	109.791	933	1003	109.791	MD01G1207900	0	1080	100.924	859	901	100.924	MD01G1207900	0	1080	102.954	73.5856	776	806	73.5856	MD01G1207900	0	1080	105.561	1123	1178	105.561	MD01G1207900	0	1080
MD01G1208000	26.9681	15.2867	-21.224	-4.41012	-21.224	-4.41012	12.5462	0.00538405	0.020657	XP_016650179	uncharacterized protein LOC103333726 isoform X2 [Prunus mume]	AT5G52552.1	CPuORF14 conserved peptide upstream open reading frame 14	25.3834	144	144	25.3834	MD01G1208000	0	581	30.7248	151	151	30.7248	MD01G1208000	0	581	26.2355	126	126	26.2355	MD01G1208000	0	581	27.4479	19.856	117	117	19.856	MD01G1208000	0	581	29.6502	178	178	29.6502	MD01G1208000	0	581
MD01G1208100	9.8394	4.38515	-6.92812	-2.88533	-6.92812	-2.88533	16.0978	0.00282714	0.013285	XP_008380065	"putative septum site-determining protein minD homolog, chloroplastic [Malus domestica]"	AT5G24020.1	"MIND, ARC11, ATMIND1 septum site-determining protein (MIND) "	8.16479	92	92	8.16479	MD01G1208100	0	1154	8.19544	80	80	8.19544	MD01G1208100	0	1154	6.81401	65	65	6.81401	MD01G1208100	0	1154	7.72474	8.62973	101	101	8.62973	MD01G1208100	0	1154	12.3281	147	147	12.3281	MD01G1208100	0	1154
MD01G1208300	93.0612	42.116	-65.7998	-16.8258	-65.7998	-16.8258	9.02309	0.0121416	0.0370894	XP_008343769	"beta-carotene hydroxylase 2, chloroplastic-like [Malus domestica]"	AT5G52570.1	"BETA-OHASE 2, B2, CHY2, BCH2 beta-carotene hydroxylase 2 "	45.1587	600	601	45.1587	MD01G1208300	0	1363	92.3723	1064	1065	92.3723	MD01G1208300	0	1363	55.4727	625	625	55.4727	MD01G1208300	0	1363	64.3346	61.5624	851	851	61.5624	MD01G1208300	0	1363	52.0465	731	733	52.0465	MD01G1208300	0	1363
MD01G1208600	18.1547	11.2815	-15.0347	-3.48677	-15.0347	-3.48677	21.9877	0.00122753	0.00773807	XP_008380143	glutaminyl-peptide cyclotransferase [Malus domestica]	AT4G25720.1	"ATQC, QC, QCT glutaminyl cyclase "	15.4948	187	187	15.4948	MD01G1208600	0	1236	21.7118	227	227	21.7118	MD01G1208600	0	1236	16.3453	167	167	16.3453	MD01G1208600	0	1236	17.8506	19.4649	244	244	19.4649	MD01G1208600	0	1236	21.5327	275	275	21.5327	MD01G1208600	0	1236
MD01G1210000	29.0511	11.329	-24.8593	-2.01939	-24.8593	-2.01939	67.5294	5.14986e-05	0.00133606	XP_008362788	dnaJ protein ERDJ2A-like [Malus domestica]	AT1G79940.3	ATERDJ2A DnaJ / Sec63 Brl domains-containing protein	50.7683	1154	1156	50.7683	MD01G1210000	0	2332	48.261	940	952	48.261	MD01G1210000	0	2332	46.7921	898	902	46.7921	MD01G1210000	0	2332	48.6071	46.3831	1091	1097	46.3831	MD01G1210000	0	2332	50.3818	1209	1214	50.3818	MD01G1210000	0	2332
MD01G1210300	28.8992	16.767	-19.5017	-2.07594	-19.5017	-2.07594	34.1093	0.000363881	0.00372879	XP_008380249	"probable NADH dehydrogenase [ubiquinone] 1 alpha subcomplex subunit 5, mitochondrial [Malus domestica]"	AT5G52840.1	NADH-ubiquinone oxidoreductase-related	30.3723	205	207	30.3723	MD01G1210300	0	698	44.2052	256	261	44.2052	MD01G1210300	0	698	38.3029	215	221	38.3029	MD01G1210300	0	698	37.6268	33.4792	237	237	33.4792	MD01G1210300	0	698	38.8227	272	280	38.8227	MD01G1210300	0	698
MD01G1210900	177.741	116.832	140.691	8.7159	140.691	8.7159	36.823	0.000293231	0.0032909	XP_008362827	uncharacterized protein LOC103426519 [Malus domestica]	AT2G46150.1	Late embryogenesis abundant (LEA) hydroxyproline-rich glycoprotein family	16.0861	90	90	16.0861	MD01G1210900	0	573	18.9811	92	92	18.9811	MD01G1210900	0	573	19.6347	93	93	19.6347	MD01G1210900	0	573	18.234	46.4612	269	270	46.4612	MD01G1210900	0	573	27.6995	164	164	27.6995	MD01G1210900	0	573
MD01G1211100	16.1809	8.87425	-11.8808	-5.31366	-11.8808	-5.31366	18.4096	0.00198125	0.0104938	XP_009375555	reticulon-like protein B1 [Pyrus x bretschneideri]	AT2G46170.1	Reticulon family protein	18.4076	204	204	18.4076	MD01G1211100	0	1135	12.7073	122	122	12.7073	MD01G1211100	0	1135	12.7903	116	120	12.7903	MD01G1211100	0	1135	14.6351	10.946	126	126	10.946	MD01G1211100	0	1135	12.6197	146	148	12.6197	MD01G1211100	0	1135
MD01G1211500	18.7194	16.0299	-17.6004	-101.799	-17.6004	-101.799	256.09	1.01499e-06	0.000266476	XP_008380328	S-type anion channel SLAH2-like isoform X1 [Malus domestica]	AT5G24030.1	SLAH3 SLAC1 homologue 3	18.7194	380	380	18.7194	MD01G1211500	0	2079	18.1963	320	320	18.1963	MD01G1211500	0	2079	16.4093	281	282	16.4093	MD01G1211500	0	2079	17.775	0.379417	8	8	0.379417	MD01G1211500	0	2079	3.25857	70	70	3.25857	MD01G1211500	0	2079
MD01G1212700	12.4413	9.40648	-9.33513	-147.409	-9.33513	-147.409	33.1885	0.000392978	0.00390443	XP_009352116	protein timeless homolog [Pyrus x bretschneideri]	AT5G52910.1	ATIM timeless family protein	9.94027	429	429	9.94027	MD01G1212700	0	4420	10.5381	394	394	10.5381	MD01G1212700	0	4420	7.7183	281	282	7.7183	MD01G1212700	0	4420	9.39889	6.93777	310	311	6.93777	MD01G1212700	0	4420	12.4806	570	570	12.4806	MD01G1212700	0	4420
MD01G1212900	42.3698	23.4551	30.823	6.88663	30.823	6.88663	14.94	0.00343659	0.0151533	XP_008347250	acidic endochitinase-like [Malus domestica]	AT5G24090.1	"ATCHIA, CHIA chitinase A "	5.18271	44	46	5.18271	MD01G1212900	0	909	5.20216	32	40	5.20216	MD01G1212900	0	909	5.32342	37	40	5.32342	MD01G1212900	0	909	5.2361	13.6675	113	126	13.6675	MD01G1212900	0	909	10.5403	79	99	10.5403	MD01G1212900	0	909
MD01G1213000	7694.11	5413.41	6800.96	45.5227	6800.96	45.5227	70.9923	4.45345e-05	0.00125273	XP_009375563	plastidial pyruvate kinase 2-like isoform X1 [Pyrus x bretschneideri]	AT5G52920.1	"PKP1, PKP-BETA1, PKP2 plastidic pyruvate kinase beta subunit 1 "	177.801	837	842	177.801	MD01G1213000	0	485	135.038	551	554	135.038	MD01G1213000	0	485	145.419	580	583	145.419	MD01G1213000	0	485	152.753	201.878	986	993	201.878	MD01G1213000	0	485	137.287	681	688	137.287	MD01G1213000	0	485
MD01G1213100	10855.8	8040.5	9756.23	62.062	9756.23	62.062	74.0498	3.93928e-05	0.00118641	XP_008343773	acidic endochitinase-like [Malus domestica]	AT5G24090.1	"ATCHIA, CHIA chitinase A "	180.068	1661	1818	180.068	MD01G1213100	0	1034	151.375	1131	1324	151.375	MD01G1213100	0	1034	147.884	1091	1264	147.884	MD01G1213100	0	1034	159.776	243.642	2249	2555	243.642	MD01G1213100	0	1034	179.426	1624	1917	179.426	MD01G1213100	0	1034
MD01G1213200	12.7679	7.37933	-8.92575	-3.41	-8.92575	-3.41	21.7519	0.00126403	0.00787899	XP_008376676	LOW QUALITY PROTEIN: uncharacterized protein LOC103439835 [Malus domestica]	AT5G52950.1	unknown protein; Has 30201 Blast hits to 17322 proteins in 780 species: Archae - 12; Bacteria - 1396; Metazoa - 17338; Fungi - 3422; Plants - 5037; Viruses - 0; Other Eukaryotes - 2996 (source: NCBI BLink).	4.62825	109	117	4.62825	MD01G1213200	0	2589	5.84475	112	128	5.84475	MD01G1213200	0	2589	5.51372	97	118	5.51372	MD01G1213200	0	2589	5.32891	12.2632	267	322	12.2632	MD01G1213200	0	2589	14.13	303	378	14.13	MD01G1213200	0	2589
MD01G1213300	20244.4	19114.5	19663.7	17.5109	19663.7	17.5109	352.764	3.91112e-07	0.000185741	XP_008343776	acidic endochitinase SE2-like [Malus domestica]	AT5G24090.1	"ATCHIA, CHIA chitinase A "	1196.57	10951	11076	1196.57	MD01G1213300	0	948	1208.01	9499	9687	1208.01	MD01G1213300	0	948	1168.27	8947	9155	1168.27	MD01G1213300	0	948	1190.95	1711.79	16249	16458	1711.79	MD01G1213300	0	948	919.303	8847	9005	919.303	MD01G1213300	0	948
MD01G1213600	124.22	24.7899	79.837	2.49349	79.837	2.49349	7.83265	0.0169421	0.047479	XP_008380444	ABC transporter C family member 10 [Malus domestica]	AT3G59140.1	"ATMRP14, MRP14, ABCC10 multidrug resistance-associated protein 14 "	94.5322	4723	4725	94.5322	MD01G1213600	0	5119	74.7559	3237	3237	74.7559	MD01G1213600	0	5119	93.6084	3961	3961	93.6084	MD01G1213600	0	5119	87.6322	41.3551	2146	2147	41.3551	MD01G1213600	0	5119	70.7649	3740	3743	70.7649	MD01G1213600	0	5119
MD01G1213800	9.12308	6.49241	-7.31548	-2.44412	-7.31548	-2.44412	21.1049	0.00137194	0.008296	XP_009352070	hydroxyproline O-galactosyltransferase HPGT1-like [Pyrus x bretschneideri]	AT5G53340.1	Galactosyltransferase family protein	12.771	205	207	12.771	MD01G1213800	0	1660	9.75664	137	137	9.75664	MD01G1213800	0	1660	10.64	140	146	10.64	MD01G1213800	0	1660	11.0559	11.7015	197	197	11.7015	MD01G1213800	0	1660	12.6513	211	217	12.6513	MD01G1213800	0	1660
MD01G1214100	69.4374	47.4459	-61.0095	-33.2332	-61.0095	-33.2332	100.695	1.60398e-05	0.000803165	XP_008380496	probable inactive receptor kinase At4g23740 [Malus domestica]	AT4G23740.1	Leucine-rich repeat protein kinase family protein	56.5824	1358	1358	56.5824	MD01G1214100	0	2458	70.6525	1463	1469	70.6525	MD01G1214100	0	2458	61.4717	1249	1249	61.4717	MD01G1214100	0	2458	62.9022	33.9367	845	846	33.9367	MD01G1214100	0	2458	37.9165	963	963	37.9165	MD01G1214100	0	2458
MD01G1214300	114.688	57.9813	-89.8095	-3.40829	-89.8095	-3.40829	27.9756	0.000633255	0.00512557	ONI25488	hypothetical protein PRUPE_2G306300 [Prunus persica]	AT5G53300.4	UBC10 ubiquitin-conjugating enzyme 10	130.263	1416	1422	130.263	MD01G1214300	0	1118	106.693	966	1009	106.693	MD01G1214300	0	1118	144.347	1315	1334	144.347	MD01G1214300	0	1118	127.101	108.743	1205	1233	108.743	MD01G1214300	0	1118	72.2816	813	835	72.2816	MD01G1214300	0	1118
MD01G1214500	8.67786	5.52657	-6.73663	-39.3037	-6.73663	-39.3037	24.6604	0.000897119	0.00633431	XP_008380530	ethylene-responsive transcription factor CRF4-like [Malus domestica]	AT4G27950.1	CRF4 cytokinin response factor 4	3.70862	39	39	3.70862	MD01G1214500	0	1077	6.69579	61	61	6.69579	MD01G1214500	0	1077	4.60535	41	41	4.60535	MD01G1214500	0	1077	5.00326	5.8593	64	64	5.8593	MD01G1214500	0	1077	6.20036	65	69	6.20036	MD01G1214500	0	1077
MD01G1216600	23.7746	8.68236	-16.721	-2.87857	-16.721	-2.87857	13.1604	0.00476689	0.0189523	XP_008380640	probable protein phosphatase 2C 76 isoform X1 [Malus domestica]	AT5G53140.1	Protein phosphatase 2C family protein	28.1688	452	453	28.1688	MD01G1216600	0	1647	19.7391	274	275	19.7391	MD01G1216600	0	1647	22.77	310	310	22.77	MD01G1216600	0	1647	23.5593	24.6652	410	412	24.6652	MD01G1216600	0	1647	25.1497	427	428	25.1497	MD01G1216600	0	1647
MD01G1217300	8.41743	2.00986	-6.08278	-2.73467	-6.08278	-2.73467	17.6106	0.00222978	0.0113185	XP_008380711	cyclic nucleotide-gated ion channel 1-like [Malus domestica]	AT5G53130.1	"CNGC1, ATCNGC1 cyclic nucleotide gated channel 1 "	7.29758	169	176	7.29758	MD01G1217300	0	2470	8.51944	172	178	8.51944	MD01G1217300	0	2470	7.39563	145	151	7.39563	MD01G1217300	0	2470	7.73755	9.30124	227	233	9.30124	MD01G1217300	0	2470	9.95222	242	254	9.95222	MD01G1217300	0	2470
MD01G1218500	26.0423	12.709	-20.1016	-3.72712	-20.1016	-3.72712	24.8268	0.000880697	0.00626712	XP_008380797	uncharacterized protein LOC103443682 [Malus domestica]	AT4G00990.1	Transcription factor jumonji (jmjC) domain-containing protein	20.2306	1010	1010	20.2306	MD01G1218500	0	5113	27.9305	1208	1208	27.9305	MD01G1218500	0	5113	22.3826	946	946	22.3826	MD01G1218500	0	5113	23.5146	22.7942	1182	1182	22.7942	MD01G1218500	0	5113	30.6257	1618	1618	30.6257	MD01G1218500	0	5113
MD01G1218800	16.308	10.3698	-12.5174	-3.62312	-12.5174	-3.62312	27.525	0.000662425	0.0052656	XP_009349953	pentatricopeptide repeat-containing protein At3g49240-like [Pyrus x bretschneideri]	AT3G49240.1	emb1796 Pentatricopeptide repeat (PPR) superfamily protein	16.1538	299	300	16.1538	MD01G1218800	0	1902	17.7142	281	285	17.7142	MD01G1218800	0	1902	17.9999	281	283	17.9999	MD01G1218800	0	1902	17.2893	13.7896	265	266	13.7896	MD01G1218800	0	1902	14.2472	278	280	14.2472	MD01G1218800	0	1902
MD01G1218900	6.52679	2.82574	-5.04359	#DIV/0!	-5.04359	#DIV/0!	9.57996	0.0105127	0.0332183	XP_008380838	caffeic acid 3-O-methyltransferase-like isoform X1 [Malus domestica]	AT5G54160.1	"ATOMT1, OMT1 O-methyltransferase 1 "	4.92302	50	61	4.92302	MD01G1218900	0	1269	5.86904	48	63	5.86904	MD01G1218900	0	1269	2.09728	19	22	2.09728	MD01G1218900	0	1269	4.29644	6.52679	68	84	6.52679	MD01G1218900	0	1269	3.81322	36	50	3.81322	MD01G1218900	0	1269
MD01G1219500	112.651	54.1492	-89.8719	-4.12828	-89.8719	-4.12828	20.8649	0.00141506	0.00845478	XP_008380938	"glutamate synthase [NADH], amyloplastic isoform X1 [Malus domestica]"	AT5G53460.3	GLT1 NADH-dependent glutamate synthase 1	135.917	9720	9899	135.917	MD01G1219500	0	7459	91.4499	5523	5770	91.4499	MD01G1219500	0	7459	128.435	7547	7919	128.435	MD01G1219500	0	7459	118.601	23.2656	1703	1760	23.2656	MD01G1219500	0	7459	31.6327	2330	2438	31.6327	MD01G1219500	0	7459
MD01G1220400	20.0029	10.1397	-15.2047	-7.21005	-15.2047	-7.21005	26.976	0.000700438	0.0054475	XP_008354258	zinc finger protein CONSTANS-LIKE 2-like isoform X1 [Malus domestica]	AT5G53420.1	CCT motif family protein	16.6739	232	232	16.6739	MD01G1220400	0	1425	20.3254	245	245	20.3254	MD01G1220400	0	1425	15.9602	188	188	15.9602	MD01G1220400	0	1425	17.6531	7.81889	113	113	7.81889	MD01G1220400	0	1425	11.9531	176	176	11.9531	MD01G1220400	0	1425
MD01G1220700	27.5887	22.5497	-25.928	-1163.76	-25.928	-1163.76	45.206	0.000163693	0.0023939	XP_008380988	probable pectinesterase/pectinesterase inhibitor 34 [Malus domestica]	AT3G49220.1	Plant invertase/pectin methylesterase inhibitor superfamily	18.2334	462	462	18.2334	MD01G1220700	0	2595	26.8783	590	590	26.8783	MD01G1220700	0	2595	19.3466	415	415	19.3466	MD01G1220700	0	2595	21.4861	25.6477	675	675	25.6477	MD01G1220700	0	2595	24.6144	660	660	24.6144	MD01G1220700	0	2595
MD01G1220800	24.1089	6.38578	16.4225	87.5432	16.4225	87.5432	9.74668	0.0100821	0.0322073	XP_008380981	probable protein phosphatase 2C 51 isoform X1 [Malus domestica]	AT2G29380.1	HAI3 highly ABA-induced PP2C gene 3	0.603328	8	8	0.603328	MD01G1220800	0	1358	0.522323	6	6	0.522323	MD01G1220800	0	1358	0.890831	10	10	0.890831	MD01G1220800	0	1358	0.672161	0.435645	6	6	0.435645	MD01G1220800	0	1358	0	0	0	0	MD01G1220800	0	1358
MD01G1222100	25.4066	8.43665	-17.3201	-46.3743	-17.3201	-46.3743	11.1932	0.00717331	0.0251835	XP_008381257	cyclic nucleotide-gated ion channel 1-like isoform X1 [Malus domestica]	AT5G53130.1	"CNGC1, ATCNGC1 cyclic nucleotide gated channel 1 "	0.774943	19	19	0.774943	MD01G1222100	0	2511	1.55366	33	33	1.55366	MD01G1222100	0	2511	0.963559	20	20	0.963559	MD01G1222100	0	2511	1.09739	25.6811	653	654	25.6811	MD01G1222100	0	2511	9.21159	237	239	9.21159	MD01G1222100	0	2511
MD01G1222200	128.859	99.7242	-107.324	-113.269	-107.324	-113.269	53.6291	0.000100275	0.00187011	XP_008345865	uncharacterized protein LOC103408827 [Malus domestica]			86.3055	1184	1184	86.3055	MD01G1222200	0	1405	118.892	1412	1413	118.892	MD01G1222200	0	1405	99.3629	1152	1154	99.3629	MD01G1222200	0	1405	101.52	104.566	1489	1490	104.566	MD01G1222200	0	1405	90.7867	1318	1318	90.7867	MD01G1222200	0	1405
MD01G1222600	54.0808	15.9336	-43.3665	-12.134	-43.3665	-12.134	29.9189	0.000525331	0.00459051	XP_008381216	putative aminoacrylate hydrolase RutD [Malus domestica]	AT5G53050.3	alpha/beta-Hydrolases superfamily protein	56.942	988	988	56.942	MD01G1222600	0	1777	31.4009	472	472	31.4009	MD01G1222600	0	1777	53.4413	783	785	53.4413	MD01G1222600	0	1777	47.2614	25.0248	451	451	25.0248	MD01G1222600	0	1777	15.4673	284	284	15.4673	MD01G1222600	0	1777
MD01G1222900	19.6255	9.20276	-13.7036	-3.67281	-13.7036	-3.67281	26.5844	0.000729348	0.00558284	XP_008381170	KH domain-containing protein At4g18375-like [Malus domestica]	AT5G53060.1	RNA-binding KH domain-containing protein	16.4865	477	481	16.4865	MD01G1222900	0	2988	22.3936	548	566	22.3936	MD01G1222900	0	2988	17.6118	431	435	17.6118	MD01G1222900	0	2988	18.8306	16.2685	489	493	16.2685	MD01G1222900	0	2988	16.4538	500	508	16.4538	MD01G1222900	0	2988
MD01G1223100	28.163	20.1609	22.9077	3.30128	22.9077	3.30128	25.1833	0.00084682	0.00611944	XP_009351979	protein PLASTID TRANSCRIPTIONALLY ACTIVE 7-like isoform X1 [Pyrus x bretschneideri]	AT5G24314.1	"PDE225, PTAC7 plastid transcriptionally active7 "	10.9522	94	94	10.9522	MD01G1223100	0	879	9.4145	70	70	9.4145	MD01G1223100	0	879	9.49632	69	69	9.49632	MD01G1223100	0	879	9.95434	10.0957	90	90	10.0957	MD01G1223100	0	879	9.68896	88	88	9.68896	MD01G1223100	0	879
MD01G1223600	11.2437	3.81132	-7.47232	-2.83951	-7.47232	-2.83951	8.15863	0.0154075	0.0442248	XP_008381106	acyl-CoA-binding domain-containing protein 1-like [Malus domestica]	AT4G27780.1	ACBP2 acyl-CoA binding protein 2	10.202	147	155	10.202	MD01G1223600	0	1556	13.8277	172	182	13.8277	MD01G1223600	0	1556	10.5736	129	136	10.5736	MD01G1223600	0	1556	11.5344	9.25177	144	146	9.25177	MD01G1223600	0	1556	9.51624	147	153	9.51624	MD01G1223600	0	1556
MD01G1223900	7.36961	5.85466	5.72705	#DIV/0!	5.72705	#DIV/0!	24.354	0.000928455	0.00646657	XP_008381088	"thylakoid lumenal 17.4 kDa protein, chloroplastic-like [Malus domestica] "	AT5G53490.1	Tetratricopeptide repeat (TPR)-like superfamily protein	0	0	0	0	MD01G1223900	0	1162	0	0	0	0	MD01G1223900	0	1162	0	0	0	0	MD01G1223900	0	1162	0	0	0	0	0	MD01G1223900	0	1162	0.083287	1	1	0.083287	MD01G1223900	0	1162
MD01G1224300	15.2978	8.93996	-10.9914	#DIV/0!	-10.9914	#DIV/0!	12.1312	0.00586255	0.0218844	XP_008381062	histone-lysine N-methyltransferase ATXR6 [Malus domestica]	AT5G24330.1	"ATXR6, SDG34 ARABIDOPSIS TRITHORAX-RELATED PROTEIN 6 "	15.2978	190	190	15.2978	MD01G1224300	0	1272	8.73632	94	94	8.73632	MD01G1224300	0	1272	8.93996	94	94	8.93996	MD01G1224300	0	1272	10.9914	5.58119	72	72	5.58119	MD01G1224300	0	1272	12.0214	158	158	12.0214	MD01G1224300	0	1272
MD01G1224500	12.9886	6.82402	-8.6148	-2.22699	-8.6148	-2.22699	8.58241	0.0136771	0.0404925	XP_008343792	dof zinc finger protein DOF4.6-like [Malus domestica]	AT2G46590.1	DAG2 Dof-type zinc finger DNA-binding family protein	14.0286	223	223	14.0286	MD01G1224500	0	1628	17.6457	243	243	17.6457	MD01G1224500	0	1628	15.2333	203	205	15.2333	MD01G1224500	0	1628	15.6359	8.90317	147	147	8.90317	MD01G1224500	0	1628	16.6451	280	280	16.6451	MD01G1224500	0	1628
MD01G1224800	80.4904	49.8027	62.5398	7.71357	62.5398	7.71357	34.7956	0.000344038	0.00361304	XP_008343799	protein yippee-like At4g27740 [Malus domestica]	AT4G27740.1	Yippee family putative zinc-binding protein	9.17148	66	66	9.17148	MD01G1224800	0	737	14.1157	88	88	14.1157	MD01G1224800	0	737	10.9977	67	67	10.9977	MD01G1224800	0	737	11.4283	11.1043	83	83	11.1043	MD01G1224800	0	737	7.48498	57	57	7.48498	MD01G1224800	0	737
MD01G1224900	9.18371	3.54743	-7.6611	-2.68128	-7.6611	-2.68128	20.4859	0.00148695	0.00871126	XP_008343802	RNA-binding protein 2-like [Malus domestica]	AT1G21320.2	nucleotide binding;nucleic acid binding	12.0126	154	156	12.0126	MD01G1224900	0	1330	12.0886	135	136	12.0886	MD01G1224900	0	1330	12.5523	136	138	12.5523	MD01G1224900	0	1330	12.2178	9.78597	132	132	9.78597	MD01G1224900	0	1330	9.09582	123	125	9.09582	MD01G1224900	0	1330
MD01G1225400	76.5327	51.1089	-63.2533	-8.47196	-63.2533	-8.47196	25.2523	0.000840469	0.00609127	XP_008381287	molybdate-anion transporter-like [Malus domestica]	AT4G27720.1	Major facilitator superfamily protein	57.2789	1203	1217	57.2789	MD01G1225400	0	2176	78.2333	1406	1440	78.2333	MD01G1225400	0	2176	58.3192	1038	1049	58.3192	MD01G1225400	0	2176	64.6105	75.5368	1642	1667	75.5368	MD01G1225400	0	2176	57.5963	1276	1295	57.5963	MD01G1225400	0	2176
MD01G1225700	113.703	33.1603	-83.91	-7.43655	-83.91	-7.43655	10.8509	0.00774857	0.0266269	XP_008381389	AAA-ATPase At2g46620-like [Malus domestica]	AT2G46620.1	P-loop containing nucleoside triphosphate hydrolases superfamily protein	117.859	2207	2236	117.859	MD01G1225700	0	1943	50.0135	773	822	50.0135	MD01G1225700	0	1943	122.967	1868	1975	122.967	MD01G1225700	0	1943	96.9465	34.6601	658	683	34.6601	MD01G1225700	0	1943	9.46377	182	190	9.46377	MD01G1225700	0	1943
MD01G1225900	42.1111	20.0337	33.5076	6.04078	33.5076	6.04078	20.8563	0.00141665	0.00846092	XP_008381368	metal-nicotianamine transporter YSL3-like [Malus domestica]	AT5G53550.2	YSL3 YELLOW STRIPE like 3	7.42351	198	201	7.42351	MD01G1225900	0	2773	5.71272	131	134	5.71272	MD01G1225900	0	2773	6.80565	154	156	6.80565	MD01G1225900	0	2773	6.64729	18.241	505	513	18.241	MD01G1225900	0	2773	9.87688	279	283	9.87688	MD01G1225900	0	2773
MD01G1226100	8.06051	5.7543	-6.65104	-3.20694	-6.65104	-3.20694	23.9073	0.000976801	0.00667874	XP_008381336	GTPase-activating protein GYP7-like isoform X1 [Malus domestica]	AT3G49350.1	Ypt/Rab-GAP domain of gyp1p superfamily protein	7.79558	188	189	7.79558	MD01G1226100	0	2483	9.71273	200	204	9.71273	MD01G1226100	0	2483	8.13644	164	167	8.13644	MD01G1226100	0	2483	8.54825	8.93486	216	225	8.93486	MD01G1226100	0	2483	9.31547	236	239	9.31547	MD01G1226100	0	2483
MD01G1226300	43.5032	22.5926	-35.7176	-2.02719	-35.7176	-2.02719	25.7666	0.000795055	0.0058909	XP_009351946	"probable 6-phosphogluconolactonase 4, chloroplastic [Pyrus x bretschneideri]"	AT5G24400.1	"EMB2024, PGL3 NagB/RpiA/CoA transferase-like superfamily protein "	63.8397	747	753	63.8397	MD01G1226300	0	1208	76.6272	749	783	76.6272	MD01G1226300	0	1208	71.0026	675	709	71.0026	MD01G1226300	0	1208	70.4898	71.1756	854	872	71.1756	MD01G1226300	0	1208	64.6532	768	807	64.6532	MD01G1226300	0	1208
MD01G1226600	53.9248	37.3444	-43.0672	-16.6369	-43.0672	-16.6369	32.1105	0.000431122	0.00410599	NP_001315917	homeobox-leucine zipper protein ATHB-7-like [Malus domestica]	AT2G46680.1	"ATHB-7, ATHB7, HB-7 homeobox 7 "	5.27317	64	64	5.27317	MD01G1226600	0	1243	7.60864	80	80	7.60864	MD01G1226600	0	1243	8.56459	88	88	8.56459	MD01G1226600	0	1243	7.1488	27.7638	350	350	27.7638	MD01G1226600	0	1243	56.0589	720	720	56.0589	MD01G1226600	0	1243
MD01G1227100	209.864	124.855	-136.247	-2.57534	-136.247	-2.57534	11.3826	0.0068793	0.0244768	XP_008381430	auxin-responsive protein SAUR32-like [Malus domestica]	AT2G46690.1	SAUR-like auxin-responsive protein family	284.571	1117	1117	284.571	MD01G1227100	0	402	157.331	535	535	157.331	MD01G1227100	0	402	226.301	752	752	226.301	MD01G1227100	0	402	222.734	144.468	589	589	144.468	MD01G1227100	0	402	137.225	570	570	137.225	MD01G1227100	0	402
MD01G1227200	23.9033	14.1395	18.9717	3.22597	18.9717	3.22597	41.693	0.000206164	0.00271888	XP_008343806	CDPK-related kinase 4-like [Malus domestica]	AT5G24430.1	Calcium-dependent protein kinase (CDPK) family protein	7.24971	142	142	7.24971	MD01G1227200	0	2006	10.9615	184	186	10.9615	MD01G1227200	0	2006	7.35739	122	122	7.35739	MD01G1227200	0	2006	8.52287	11.4035	232	232	11.4035	MD01G1227200	0	2006	10.7104	221	222	10.7104	MD01G1227200	0	2006
MD01G1227700	16.9034	8.79724	-13.3775	-3.23051	-13.3775	-3.23051	45.8019	0.000157679	0.00235807	XP_008381468	LOW QUALITY PROTEIN: polyadenylate-binding protein-interacting protein 12 [Malus domestica]	AT1G32790.1	CID11 CTC-interacting domain 11	18.4395	305	305	18.4395	MD01G1227700	0	1694	22.3318	320	320	22.3318	MD01G1227700	0	1694	17.3535	243	243	17.3535	MD01G1227700	0	1694	19.375	8.55629	147	147	8.55629	MD01G1227700	0	1694	11.3119	198	198	11.3119	MD01G1227700	0	1694
MD01G1228000	145.844	90.941	-120.628	-4.50382	-120.628	-4.50382	48.0602	0.000137389	0.00219104	XP_008381478	60S acidic ribosomal protein P1-like [Malus domestica]	AT5G24510.1	60S acidic ribosomal protein family	173.196	1314	1314	173.196	MD01G1228000	0	777	138.455	908	910	138.455	MD01G1228000	0	777	153.515	986	986	153.515	MD01G1228000	0	777	155.055	67.8914	535	535	67.8914	MD01G1228000	0	777	78.5944	631	631	78.5944	MD01G1228000	0	777
MD01G1228200	137.303	81.4844	114.097	11.4534	114.097	11.4534	35.0834	0.000336145	0.00356751	XP_009351920	two-component response regulator-like APRR5 isoform X1 [Pyrus x bretschneideri]	AT5G24470.1	"APRR5, PRR5 pseudo-response regulator 5 "	12.0293	277	290	12.0293	MD01G1228200	0	2469	10.9648	219	229	10.9648	MD01G1228200	0	2469	9.7505	190	199	9.7505	MD01G1228200	0	2469	10.9149	14.9759	353	375	14.9759	MD01G1228200	0	2469	22.3036	527	569	22.3036	MD01G1228200	0	2469
MD01G1228500	30.6037	17.0922	24.5429	3.44887	24.5429	3.44887	27.6748	0.000652531	0.00521797	XP_008381518	uncharacterized protein LOC103444367 [Malus domestica]	AT5G24460.1	unknown protein; INVOLVED IN: biological_process unknown; LOCATED IN: cell wall; EXPRESSED IN: 24 plant structures; EXPRESSED DURING: 15 growth stages; Has 1807 Blast hits to 1807 proteins in 277 species: Archae - 0; Bacteria - 0; Metazoa - 736; Fungi - 347; Plants - 385; Viruses - 0; Other Eukaryotes - 339 (source: NCBI BLink).	9.6093	76	76	9.6093	MD01G1228500	0	810	12.9895	89	89	12.9895	MD01G1228500	0	810	7.46758	50	50	7.46758	MD01G1228500	0	810	10.0221	13.0251	107	107	13.0251	MD01G1228500	0	810	7.52729	63	63	7.52729	MD01G1228500	0	810
MD01G1229100	75.3432	36.6505	-70.4706	-205.215	-70.4706	-205.215	22.9398	0.00109364	0.00719416	ABI54119	caffeic acid O-methyltransferase [Malus domestica]	AT5G54160.1	"ATOMT1, OMT1 O-methyltransferase 1 "	40.5447	426	616	40.5447	MD01G1229100	0	1556	58.8817	342	775	58.8817	MD01G1229100	0	1556	43.9272	267	565	43.9272	MD01G1229100	0	1556	47.7845	71.7963	556	1133	71.7963	MD01G1229100	0	1556	65.3075	484	1050	65.3075	MD01G1229100	0	1556
MD01G1229500	44.9668	12.7297	-36.4669	-3.89171	-36.4669	-3.89171	88.4227	2.34732e-05	0.000934276	XP_008354266	uncharacterized protein LOC103417889 [Malus domestica]	AT3G49490.1	unknown protein; Has 722 Blast hits to 186 proteins in 64 species: Archae - 0; Bacteria - 30; Metazoa - 72; Fungi - 48; Plants - 38; Viruses - 0; Other Eukaryotes - 534 (source: NCBI BLink).	41.766	1752	1754	41.766	MD01G1229500	0	4301	39.6904	1440	1444	39.6904	MD01G1229500	0	4301	34.3432	1220	1221	34.3432	MD01G1229500	0	4301	38.5999	42.0218	1829	1833	42.0218	MD01G1229500	0	4301	45.7458	2025	2033	45.7458	MD01G1229500	0	4301
MD01G1229800	10.3517	3.76616	-8.00814	-2.93664	-8.00814	-2.93664	17.474	0.00227637	0.01147	XP_008381545	IAA-amino acid hydrolase ILR1-like 5 [Malus domestica]	AT5G54140.1	ILL3 IAA-leucine-resistant (ILR1)-like 3	11.0001	203	203	11.0001	MD01G1229800	0	1890	7.75618	124	124	7.75618	MD01G1229800	0	1890	8.44903	132	132	8.44903	MD01G1229800	0	1890	9.06844	10.8513	208	208	10.8513	MD01G1229800	0	1890	8.90986	174	174	8.90986	MD01G1229800	0	1890
MD01G1229900	62.0356	35.5189	-46.8518	-5.11827	-46.8518	-5.11827	11.2097	0.00714704	0.0251222	XP_008381552	NAC domain-containing protein 91-like [Malus domestica]	AT5G24590.2	"ANAC091, TIP TCV-interacting protein "	22.3344	455	456	22.3344	MD01G1229900	0	2091	17.47	309	309	17.47	MD01G1229900	0	2091	20.7121	358	358	20.7121	MD01G1229900	0	2091	20.1721	66.7715	1416	1416	66.7715	MD01G1229900	0	2091	33.6483	727	727	33.6483	MD01G1229900	0	2091
MD01G1230300	267.988	141.529	-213.146	-2.03423	-213.146	-2.03423	20.5575	0.00147301	0.00866383	XP_008381567	60S ribosomal protein L9-like [Malus domestica]	AT1G33140.1	PGY2 Ribosomal protein L6 family	322.536	2266	2721	322.536	MD01G1230300	0	864	468.225	2635	3422	468.225	MD01G1230300	0	864	466.957	2515	3335	466.957	MD01G1230300	0	864	419.239	301.053	2096	2638	301.053	MD01G1230300	0	864	349.706	2391	3122	349.706	MD01G1230300	0	864
MD01G1230500	23.0298	10.0885	-17.4765	-2.87209	-17.4765	-2.87209	15.3062	0.00322636	0.0145429	XP_008381600	"stomatin-like protein 2, mitochondrial [Malus domestica]"	AT4G27585.1	SPFH/Band 7/PHB domain-containing membrane-associated protein family	28.2309	451	454	28.2309	MD01G1230500	0	1647	22.8973	315	319	22.8973	MD01G1230500	0	1647	29.3072	397	399	29.3072	MD01G1230500	0	1647	26.8118	14.3681	238	240	14.3681	MD01G1230500	0	1647	18.5685	314	316	18.5685	MD01G1230500	0	1647
MD01G1231200	15.2035	8.7543	-12.4217	-16.2058	-12.4217	-16.2058	13.6138	0.0043706	0.017856	XP_008376863	uncharacterized protein LOC103439982 [Malus domestica]	AT5G24610.1	unknown protein; BEST Arabidopsis thaliana protein match is: unknown protein (TAIR:AT3G49550.1); Has 1807 Blast hits to 1807 proteins in 277 species: Archae - 0; Bacteria - 0; Metazoa - 736; Fungi - 347; Plants - 385; Viruses - 0; Other Eukaryotes - 339 (source: NCBI BLink).	4.43052	92	95	4.43052	MD01G1231200	0	2196	12.0588	205	224	12.0588	MD01G1231200	0	2196	6.3352	104	115	6.3352	MD01G1231200	0	2196	7.60817	10.0577	205	224	10.0577	MD01G1231200	0	2196	13.7501	282	312	13.7501	MD01G1231200	0	2196
MD01G1231500	14.5985	6.28626	-9.2002	-2.10206	-9.2002	-2.10206	7.98898	0.016182	0.0458382	XP_008381679	mitochondrial import inner membrane translocase subunit TIM22-like [Malus domestica]	AT5G24650.1	Mitochondrial import inner membrane translocase subunit Tim17/Tim22/Tim23 family protein	15.4698	187	187	15.4698	MD01G1231500	0	1238	18.5255	194	194	18.5255	MD01G1231500	0	1238	16.5143	167	169	16.5143	MD01G1231500	0	1238	16.8365	13.3804	168	168	13.3804	MD01G1231500	0	1238	18.4491	232	236	18.4491	MD01G1231500	0	1238
MD01G1232200	15.6897	1.98072	-11.396	-2.25932	-11.396	-2.25932	52.938	0.000104089	0.00190897	XP_008381720	LOW QUALITY PROTEIN: protein MOR1-like [Malus domestica]	AT2G35630.1	"MOR1, GEM1 ARM repeat superfamily protein "	19.5371	1303	1326	19.5371	MD01G1232200	0	6951	19.6947	1095	1158	19.6947	MD01G1232200	0	6951	19.0225	1046	1093	19.0225	MD01G1232200	0	6951	19.4181	20.5827	1383	1451	20.5827	MD01G1232200	0	6951	22.1517	1497	1591	22.1517	MD01G1232200	0	6951
MD01G1232300	19.4092	4.86522	-15.1796	-2.81505	-15.1796	-2.81505	55.5232	9.07339e-05	0.00176904	XP_008381730	cullin-associated NEDD8-dissociated protein 1 [Malus domestica]	AT2G02560.2	"CAND1, ATCAND1, ETA2, TIP120, HVE cullin-associated and neddylation dissociated "	24.6721	1043	1099	24.6721	MD01G1232300	0	4562	22.7265	734	877	22.7265	MD01G1232300	0	4562	23.2297	742	876	23.2297	MD01G1232300	0	4562	23.5428	19.1712	781	887	19.1712	MD01G1232300	0	4562	20.9173	862	986	20.9173	MD01G1232300	0	4562
MD01G1232600	74.0709	35.2011	-49.4655	-2.01379	-49.4655	-2.01379	8.58237	0.0136773	0.0404925	XP_008381780	60S ribosomal protein L13-3-like [Malus domestica]	AT3G49010.3	"ATBBC1, BBC1, RSU2 breast basic conserved 1 "	105.247	1111	1189	105.247	MD01G1232600	0	1157	95.8423	835	938	95.8423	MD01G1232600	0	1157	93.6849	801	896	93.6849	MD01G1232600	0	1157	98.2582	71.8416	746	843	71.8416	MD01G1232600	0	1157	65.4119	707	782	65.4119	MD01G1232600	0	1157
MD01G1233300	12.5055	4.80803	-8.44189	-5.17591	-8.44189	-5.17591	9.08049	0.0119588	0.0366308	XP_009351867	uncharacterized protein LOC103943317 [Pyrus x bretschneideri]	AT5G17210.1	Protein of unknown function (DUF1218)	3.96882	41	41	3.96882	MD01G1233300	0	1058	7.37473	66	66	7.37473	MD01G1233300	0	1058	5.6028	49	49	5.6028	MD01G1233300	0	1058	5.64878	14.0726	151	151	14.0726	MD01G1233300	0	1058	9.5133	104	104	9.5133	MD01G1233300	0	1058
MD01G1233500	7.70985	4.00986	-6.18438	-16.0485	-6.18438	-16.0485	20.102	0.00156482	0.00901294	XP_009351862	"cell division cycle 20.1, cofactor of APC complex-like [Pyrus x bretschneideri]"	AT4G33270.1	CDC20.1 Transducin family protein / WD-40 repeat family protein	3.73064	83	84	3.73064	MD01G1233500	0	2306	4.76773	93	93	4.76773	MD01G1233500	0	2306	3.40996	63	65	3.40996	MD01G1233500	0	2306	3.96944	4.5324	106	106	4.5324	MD01G1233500	0	2306	7.3445	174	175	7.3445	MD01G1233500	0	2306
MD01G1233900	60.4261	42.5131	-43.3997	-58.5257	-43.3997	-58.5257	20.1036	0.00156449	0.00901294	XP_008381830	acidic leucine-rich nuclear phosphoprotein 32-related protein-like [Malus domestica]	AT5G17160.1	unknown protein; BEST Arabidopsis thaliana protein match is: unknown protein (TAIR:AT3G03130.1); Has 14330 Blast hits to 10381 proteins in 896 species: Archae - 94; Bacteria - 2881; Metazoa - 4019; Fungi - 1576; Plants - 515; Viruses - 110; Other Eukaryotes - 5135 (source: NCBI BLink).	40.3747	874	874	40.3747	MD01G1233900	0	2217	43.459	813	815	43.459	MD01G1233900	0	2217	38.8516	710	712	38.8516	MD01G1233900	0	2217	40.8951	24.7726	557	557	24.7726	MD01G1233900	0	2217	46.6654	1065	1069	46.6654	MD01G1233900	0	2217
MD01G1234100	8.66577	5.01326	-7.41787	-5.94482	-7.41787	-5.94482	65.554	5.61316e-05	0.00138888	XP_009351849	protein TPR2-like isoform X2 [Pyrus x bretschneideri]	AT1G15750.4	"WSIP1, TPL Transducin family protein / WD-40 repeat family protein "	8.74505	309	322	8.74505	MD01G1234100	0	3771	9.12272	259	291	9.12272	MD01G1234100	0	3771	8.88624	239	277	8.88624	MD01G1234100	0	3771	8.91801	7.45195	264	285	7.45195	MD01G1234100	0	3771	9.03378	325	352	9.03378	MD01G1234100	0	3771
MD01G1235600	40.7899	23.9488	-34.4974	-2.26936	-34.4974	-2.26936	32.33	0.000422968	0.00407226	XP_008362817	uncharacterized protein LOC103426509 [Malus domestica]	AT1G08580.1	unknown protein; Has 39 Blast hits to 39 proteins in 15 species: Archae - 0; Bacteria - 0; Metazoa - 0; Fungi - 0; Plants - 35; Viruses - 0; Other Eukaryotes - 4 (source: NCBI BLink).	50.3815	549	549	50.3815	MD01G1235600	0	1116	65.8892	621	622	65.8892	MD01G1235600	0	1116	65.6906	605	606	65.6906	MD01G1235600	0	1116	60.6538	51.9511	588	588	51.9511	MD01G1235600	0	1116	65.9939	761	761	65.9939	MD01G1235600	0	1116
MD01G1236100	15.5633	4.96534	-12.7824	-8.32458	-12.7824	-8.32458	32.0728	0.000432544	0.00411528	XP_008362823	ATPase family AAA domain-containing protein 3-B-like [Malus domestica]	AT3G03060.1	P-loop containing nucleoside triphosphate hydrolases superfamily protein	17.0691	260	267	17.0691	MD01G1236100	0	1602	12.6189	156	171	12.6189	MD01G1236100	0	1602	13.8947	175	184	13.8947	MD01G1236100	0	1602	14.5276	8.37063	131	136	8.37063	MD01G1236100	0	1602	9.8471	154	163	9.8471	MD01G1236100	0	1602
MD01G1236500	87.1704	12.2934	-54.4381	-7.46304	-54.4381	-7.46304	9.31711	0.0112428	0.0349499	XP_008354283	cellulose synthase-like protein D3 [Malus domestica]	AT3G03050.1	"CSLD3, KJK, ATCSLD3 cellulose synthase-like D3 "	44.4392	1475	1520	44.4392	MD01G1236500	0	3503	45.121	1245	1337	45.121	MD01G1236500	0	3503	40.8545	1117	1183	40.8545	MD01G1236500	0	3503	43.4716	91.9583	3111	3267	91.9583	MD01G1236500	0	3503	42.8504	1428	1551	42.8504	MD01G1236500	0	3503
MD01G1236600	148.417	25.1973	-87.9168	-7.15386	-87.9168	-7.15386	8.76146	0.0130237	0.0390339	XP_008354283	cellulose synthase-like protein D3 [Malus domestica]	AT3G03050.1	"CSLD3, KJK, ATCSLD3 cellulose synthase-like D3 "	77.4958	566	566	77.4958	MD01G1236600	0	748	73.966	468	468	73.966	MD01G1236600	0	748	65.1776	403	403	65.1776	MD01G1236600	0	748	72.2131	155.943	1181	1183	155.943	MD01G1236600	0	748	68.0562	526	526	68.0562	MD01G1236600	0	748
MD01G1237400	5.36061	3.63989	-5.03621	-7.53724	-5.03621	-7.53724	31.2686	0.000464418	0.00427868	XP_008382117	inositol-tetrakisphosphate 1-kinase 1-like [Malus domestica]	AT5G16760.1	"Inositol 1,3,4-trisphosphate 5/6-kinase family protein "	4.7465	52	52	4.7465	MD01G1237400	0	1122	4.63605	44	44	4.63605	MD01G1237400	0	1122	2.47988	21	23	2.47988	MD01G1237400	0	1122	3.95414	5.88794	67	67	5.88794	MD01G1237400	0	1122	5.95168	69	69	5.95168	MD01G1237400	0	1122
MD01G1237800	59.1951	19.1288	-46.6366	-2.99547	-46.6366	-2.99547	33.829	0.000372426	0.00377582	XP_008382190	"WEB family protein At3g02930, chloroplastic [Malus domestica]"	AT5G16730.1	Plant protein of unknown function (DUF827)	52.4773	1371	1467	52.4773	MD01G1237800	0	2863	56.3637	1189	1365	56.3637	MD01G1237800	0	2863	49.7336	1037	1177	49.7336	MD01G1237800	0	2863	52.8582	64.0236	1652	1859	64.0236	MD01G1237800	0	2863	69.8719	1826	2067	69.8719	MD01G1237800	0	2863
MD01G1238300	58.9763	24.3077	-47.3367	-8.32511	-47.3367	-8.32511	51.6468	0.00011175	0.00196941	XP_008343833	"WEB family protein At3g02930, chloroplastic-like [Malus domestica]"	AT5G16730.1	Plant protein of unknown function (DUF827)	42.8972	1111	1195	42.8972	MD01G1238300	0	2853	47.0722	984	1136	47.0722	MD01G1238300	0	2853	43.3779	902	1023	43.3779	MD01G1238300	0	2853	44.4491	45.2051	1181	1308	45.2051	MD01G1238300	0	2853	60.7882	1588	1792	60.7882	MD01G1238300	0	2853
MD01G1238700	90.1914	51.2313	72.0655	20.2788	72.0655	20.2788	16.0942	0.00282878	0.0132886	XP_008382201	alcohol dehydrogenase-like 1 [Malus domestica]	AT1G22430.2	GroES-like zinc-binding dehydrogenase family protein	12.1795	159	159	12.1795	MD01G1238700	0	1337	16.9769	192	192	16.9769	MD01G1238700	0	1337	11.4912	127	127	11.4912	MD01G1238700	0	1337	13.5492	5.30986	72	72	5.30986	MD01G1238700	0	1337	1.08578	15	15	1.08578	MD01G1238700	0	1337
MD01G1239500	8.88822	6.10652	-6.4485	-2.90075	-6.4485	-2.90075	29.7155	0.000535418	0.00464707	XP_008382268	uncharacterized protein LOC103445070 isoform X2 [Malus domestica]	AT4G27610.3	unknown protein; FUNCTIONS IN: molecular_function unknown; INVOLVED IN: biological_process unknown; LOCATED IN: cellular_component unknown; BEST Arabidopsis thaliana protein match is: unknown protein (TAIR:AT4G27620.2); Has 1304 Blast hits to 1173 proteins in 200 species: Archae - 14; Bacteria - 115; Metazoa - 628; Fungi - 104; Plants - 95; Viruses - 8; Other Eukaryotes - 340 (source: NCBI BLink).	10.9159	157	157	10.9159	MD01G1239500	0	1473	9.14935	113	114	9.14935	MD01G1239500	0	1473	8.86984	104	108	8.86984	MD01G1239500	0	1473	9.64503	10.3086	148	154	10.3086	MD01G1239500	0	1473	8.80411	134	134	8.80411	MD01G1239500	0	1473
MD02G1000900	18.833	5.48146	-14.3864	-3.05868	-14.3864	-3.05868	32.9805	0.000399977	0.00394206	XP_008354312	guanosine nucleotide diphosphate dissociation inhibitor 2 [Malus domestica]	AT3G59920.1	"ATGDI2, GDI2 RAB GDP dissociation inhibitor 2 "	18.5333	320	327	18.5333	MD02G1000900	0	1807	23.0289	326	352	23.0289	MD02G1000900	0	1807	22.5614	318	337	22.5614	MD02G1000900	0	1807	21.3745	14.6783	265	269	14.6783	MD02G1000900	0	1807	18.8525	331	352	18.8525	MD02G1000900	0	1807
MD02G1001200	15.8858	9.60003	-12.4648	-45.1114	-12.4648	-45.1114	34.4043	0.00035517	0.00368789	XP_008354472	"LOW QUALITY PROTEIN: methylenetetrahydrofolate reductase 2-like, partial [Malus domestica]"	AT2G44160.1	MTHFR2 methylenetetrahydrofolate reductase 2	9.18554	121	234	9.18554	MD02G1001200	0	2609	13.7296	144	303	13.7296	MD02G1001200	0	2609	9.87644	111	213	9.87644	MD02G1001200	0	2609	10.9305	9.48596	126	251	9.48596	MD02G1001200	0	2609	16.0619	211	433	16.0619	MD02G1001200	0	2609
MD02G1001900	85.0929	17.4771	53.6264	5.4962	53.6264	5.4962	8.43156	0.0142619	0.0417385	XP_008383944	2-alkenal reductase (NADP(+)-dependent)-like [Malus domestica]	AT3G03080.1	Zinc-binding dehydrogenase family protein	33.616	472	472	33.616	MD02G1001900	0	1438	23.1012	281	281	23.1012	MD02G1001900	0	1438	33.9874	404	404	33.9874	MD02G1001900	0	1438	30.2349	5.75973	84	84	5.75973	MD02G1001900	0	1438	20.9981	312	312	20.9981	MD02G1001900	0	1438
MD02G1002500	8.99918	5.55868	-6.55712	-2.91086	-6.55712	-2.91086	18.182	0.00204811	0.0107357	XP_008383990	2-alkenal reductase (NADP(+)-dependent)-like [Malus domestica]	AT5G16990.1	Zinc-binding dehydrogenase family protein	8.60752	118	118	8.60752	MD02G1002500	0	1404	11.5356	132	137	11.5356	MD02G1002500	0	1404	9.82274	107	114	9.82274	MD02G1002500	0	1404	9.98863	6.46104	91	92	6.46104	MD02G1002500	0	1404	11.029	155	160	11.029	MD02G1002500	0	1404
MD02G1002800	9.83025	5.28813	-7.49118	-2.45701	-7.49118	-2.45701	19.2921	0.00174784	0.00968622	XP_008383965	"60S ribosomal protein L2, mitochondrial [Malus domestica]"	AT2G44065.2	Ribosomal protein L2 family	13.6212	126	133	13.6212	MD02G1002800	0	1000	12.0584	88	102	12.0584	MD02G1002800	0	1000	12.2185	97	101	12.2185	MD02G1002800	0	1000	12.6327	10.5503	90	107	10.5503	MD02G1002800	0	1000	10.549	101	109	10.549	MD02G1002800	0	1000
MD02G1003300	585.683	334.735	493.717	144.535	493.717	144.535	39.1952	0.00024572	0.0029857	XP_008384038	UDP-glycosyltransferase 74F2-like [Malus domestica]	AT2G43820.1	"GT, UGT74F2, ATSAGT1, SGT1, SAGT1 UDP-glucosyltransferase 74F2 "	5.37739	86	88	5.37739	MD02G1003300	0	1676	5.36077	76	76	5.36077	MD02G1003300	0	1676	7.93987	106	110	7.93987	MD02G1003300	0	1676	6.22601	1.58844	26	27	1.58844	MD02G1003300	0	1676	3.69564	64	64	3.69564	MD02G1003300	0	1676
MD02G1003600	22.2429	16.2582	-17.8891	-2.26645	-17.8891	-2.26645	9.66515	0.0102897	0.0326944	XP_008384068	sm-like protein LSM36B [Malus domestica]	AT3G59810.1	Small nuclear ribonucleoprotein family protein	28.3457	199	199	28.3457	MD02G1003600	0	719	33.542	204	204	33.542	MD02G1003600	0	719	34.1556	203	203	34.1556	MD02G1003600	0	719	32.0144	23.3132	170	170	23.3132	MD02G1003600	0	719	20.4596	150	152	20.4596	MD02G1003600	0	719
MD02G1003800	33.8439	23.5781	-27.9628	-175.628	-27.9628	-175.628	52.369	0.000107376	0.00193542	XP_009366228	formin-like protein 2 [Pyrus x bretschneideri]	AT3G25500.1	"AFH1, FH1, AHF1, ATFH1 formin homology 1 "	15.0076	483	512	15.0076	MD02G1003800	0	3494	17.4588	486	516	17.4588	MD02G1003800	0	3494	12.6722	330	366	12.6722	MD02G1003800	0	3494	15.0462	26.2729	880	931	26.2729	MD02G1003800	0	3494	24.1533	807	872	24.1533	MD02G1003800	0	3494
MD02G1004700	11.0623	4.17158	-7.43705	-3.51045	-7.43705	-3.51045	10.6591	0.00809799	0.027474	ONH98787	hypothetical protein PRUPE_7G266400 [Prunus persica]			6.9464	78	78	6.9464	MD02G1004700	0	1150	5.65396	55	55	5.65396	MD02G1004700	0	1150	3.99743	38	38	3.99743	MD02G1004700	0	1150	5.5326	9.77437	114	114	9.77437	MD02G1004700	0	1150	8.2473	98	98	8.2473	MD02G1004700	0	1150
MD02G1005700	9.24952	5.9775	6.76682	2.14905	6.76682	2.14905	29.1712	0.000563716	0.00478416	XP_017185366	translation initiation factor IF-3-like [Malus domestica]	AT2G24060.1	Translation initiation factor 3 protein	7.34696	82	83	7.34696	MD02G1005700	0	1157	5.82411	55	57	5.82411	MD02G1005700	0	1157	4.49604	43	43	4.49604	MD02G1005700	0	1157	5.88904	7.66992	90	90	7.66992	MD02G1005700	0	1157	8.11375	97	97	8.11375	MD02G1005700	0	1157
MD02G1007600	73.7663	25.1564	-47.8304	-2.53865	-47.8304	-2.53865	17.204	0.00237233	0.0117926	XP_008384407	leucine aminopeptidase 1-like [Malus domestica]	AT4G30920.1	Cytosol aminopeptidase family protein	77.9393	1574	1589	77.9393	MD02G1007600	0	2088	68.5082	1191	1210	68.5082	MD02G1007600	0	2088	73.8132	1252	1274	73.8132	MD02G1007600	0	2088	73.4202	52.6061	1097	1114	52.6061	MD02G1007600	0	2088	63.7781	1360	1376	63.7781	MD02G1007600	0	2088
MD02G1007800	10.8816	6.496	-9.79348	-6.24497	-9.79348	-6.24497	37.372	0.000281214	0.00320628	XP_008384390	probable GMP synthase [glutamine-hydrolyzing] [Malus domestica]	AT5G57970.2	DNA glycosylase superfamily protein	6.92407	158	158	6.92407	MD02G1007800	0	2337	10.0666	199	199	10.0666	MD02G1007800	0	2337	6.52239	126	126	6.52239	MD02G1007800	0	2337	7.83768	10.8432	257	257	10.8432	MD02G1007800	0	2337	12.2579	296	296	12.2579	MD02G1007800	0	2337
MD02G1008400	91.0939	59.63	70.8956	6.48688	70.8956	6.48688	53.6578	0.000100121	0.00187011	XP_008389347	CBL-interacting serine/threonine-protein kinase 6-like [Malus domestica]	AT4G30960.1	"CIPK6, SIP3, SNRK3.14, ATCIPK6 SOS3-interacting protein 3 "	11.9333	79	79	11.9333	MD02G1008400	0	678	25.2829	140	145	25.2829	MD02G1008400	0	678	19.6272	110	110	19.6272	MD02G1008400	0	678	18.9478	9.8892	68	68	9.8892	MD02G1008400	0	678	24.98	174	175	24.98	MD02G1008400	0	678
MD02G1009600	12.5753	6.09188	-9.55255	-2.30394	-9.55255	-2.30394	94.6417	1.92374e-05	0.000866182	XP_008354337	probable CCR4-associated factor 1 homolog 7 [Malus domestica]	AT2G32070.1	"Polynucleotidyl transferase, ribonuclease H-like superfamily protein "	16.2182	216	216	16.2182	MD02G1009600	0	1364	18.8076	217	217	18.8076	MD02G1009600	0	1364	15.6097	176	176	15.6097	MD02G1009600	0	1364	16.8785	12.4336	172	172	12.4336	MD02G1009600	0	1364	14.9001	210	210	14.9001	MD02G1009600	0	1364
MD02G1010400	20.038	9.28707	-13.559	-2.10339	-13.559	-2.10339	15.9033	0.00291883	0.0135885	XP_009366148	VAMP-like protein YKT61 [Pyrus x bretschneideri]	AT5G58060.1	"YKT61, ATYKT61, ATGP1 SNARE-like superfamily protein "	24.618	241	256	24.618	MD02G1010400	0	1065	29.638	232	267	29.638	MD02G1010400	0	1065	23.2862	182	205	23.2862	MD02G1010400	0	1065	25.8474	18.7944	193	203	18.7944	MD02G1010400	0	1065	27.9888	283	308	27.9888	MD02G1010400	0	1065
MD02G1010500	37.5232	21.029	-30.1688	-5.53214	-30.1688	-5.53214	46.2717	0.000153144	0.00231932	XP_008388807	temperature-induced lipocalin-1-like [Malus domestica]	AT5G58070.1	"ATTIL, TIL temperature-induced lipocalin "	14.1484	176	176	14.1484	MD02G1010500	0	1274	11.4136	123	123	11.4136	MD02G1010500	0	1274	14.4334	152	152	14.4334	MD02G1010500	0	1274	13.3318	20.587	266	266	20.587	MD02G1010500	0	1274	17.2441	227	227	17.2441	MD02G1010500	0	1274
MD02G1010600	393.894	212.499	279.764	245.343	279.764	245.343	23.5968	0.0010124	0.00683834	XP_017187755	uncharacterized protein LOC108173360 [Malus domestica]	AT1G34070.1	CONTAINS InterPro DOMAIN/s: Retrotransposon gag protein (InterPro:IPR005162); BEST Arabidopsis thaliana protein match is: unknown protein (TAIR:AT5G48050.1); Has 648 Blast hits to 647 proteins in 29 species: Archae - 0; Bacteria - 0; Metazoa - 16; Fungi - 25; Plants - 607; Viruses - 0; Other Eukaryotes - 0 (source: NCBI BLink).	1.14256	11	11	1.14256	MD02G1010600	0	986	1.67857	14	14	1.67857	MD02G1010600	0	986	2.69924	22	22	2.69924	MD02G1010600	0	986	1.84012	1.30001	13	13	1.30001	MD02G1010600	0	986	1.76677	18	18	1.76677	MD02G1010600	0	986
MD02G1010700	42.2273	18.5257	-33.6887	-3.66693	-33.6887	-3.66693	49.1884	0.000128547	0.00212204	XP_009366146	uncharacterized protein LOC103955956 [Pyrus x bretschneideri]	AT4G30996.1	Protein of unknown function (DUF1068)	46.0495	404	433	46.0495	MD02G1010700	0	963	50.5777	367	412	50.5777	MD02G1010700	0	963	42.3349	303	337	42.3349	MD02G1010700	0	963	46.3207	43.9251	386	429	43.9251	MD02G1010700	0	963	41.1036	373	409	41.1036	MD02G1010700	0	963
MD02G1011100	15.0693	5.21738	10.4596	13.1525	10.4596	13.1525	15.8957	0.0029225	0.0136014	ACM45717	class V chitinase [Pyrus x bretschneideri x Pyrus pyrifolia]	AT4G19810.1	Glycosyl hydrolase family protein with chitinase insertion domain	3.03178	41	41	3.03178	MD02G1011100	0	1385	2.73142	32	32	2.73142	MD02G1011100	0	1385	2.79509	32	32	2.79509	MD02G1011100	0	1385	2.85276	0.284769	4	4	0.284769	MD02G1011100	0	1385	1.11803	16	16	1.11803	MD02G1011100	0	1385
MD02G1011200	14.3739	11.9747	13.4008	39.149	13.4008	39.149	374.464	3.27341e-07	0.000176516	XP_009366139	cysteine-rich receptor-like protein kinase 25 [Pyrus x bretschneideri]	AT4G11530.1	CRK34 cysteine-rich RLK (RECEPTOR-like protein kinase) 34	1.6714	39	40	1.6714	MD02G1011200	0	2451	1.01289	21	21	1.01289	MD02G1011200	0	2451	1.57943	26	32	1.57943	MD02G1011200	0	2451	1.42124	0.402289	10	10	0.402289	MD02G1011200	0	2451	0.355371	9	9	0.355371	MD02G1011200	0	2451
MD02G1011900	26.9175	24.2768	-24.4142	-194.757	-24.4142	-194.757	264.104	9.26095e-07	0.000256329	XP_009366136	DNA replication licensing factor MCM5-like [Pyrus x bretschneideri]	AT2G07690.1	MCM5 Mini	23.213	553	568	23.213	MD02G1011900	0	2506	24.4364	467	518	24.4364	MD02G1011900	0	2506	25.9714	500	538	25.9714	MD02G1011900	0	2506	24.5403	21.719	516	552	21.719	MD02G1011900	0	2506	26.9175	642	697	26.9175	MD02G1011900	0	2506
MD02G1012600	34.5857	15.0575	-26.8404	-2.76434	-26.8404	-2.76434	26.1553	0.00076288	0.0057373	XP_018505115	transmembrane 9 superfamily member 11-like [Pyrus x bretschneideri]	AT5G35160.2	Endomembrane protein 70 protein family	39.1108	811	818	39.1108	MD02G1012600	0	2142	45.3118	807	821	45.3118	MD02G1012600	0	2142	41.7369	728	739	41.7369	MD02G1012600	0	2142	42.0532	32.6829	687	710	32.6829	MD02G1012600	0	2142	30.4074	654	673	30.4074	MD02G1012600	0	2142
MD02G1012700	24.9199	14.6352	19.1587	2.08934	19.1587	2.08934	29.0211	0.000571864	0.00482262	XP_009358505	"uncharacterized protein LOC103949129, partial [Pyrus x bretschneideri]"	AT3G09850.1	D111/G-patch domain-containing protein	15.5994	398	398	15.5994	MD02G1012700	0	2613	20.4497	450	452	20.4497	MD02G1012700	0	2613	16.7133	359	361	16.7133	MD02G1012700	0	2613	17.5875	35.5839	939	943	35.5839	MD02G1012700	0	2613	40.5192	1087	1094	40.5192	MD02G1012700	0	2613
MD02G1012900	62.496	20.0637	-51.7176	-3.6463	-51.7176	-3.6463	23.1441	0.00106748	0.0070719	XP_008362879	homeobox protein knotted-1-like 3 isoform X2 [Malus domestica]	AT5G25220.2	KNAT3 KNOTTED1-like homeobox gene 3	69.1116	936	938	69.1116	MD02G1012900	0	1390	73.6531	848	866	73.6531	MD02G1012900	0	1390	71.0183	799	816	71.0183	MD02G1012900	0	1390	71.261	52.138	714	735	52.138	MD02G1012900	0	1390	72.2017	1018	1037	72.2017	MD02G1012900	0	1390
MD02G1013300	14.6253	11.582	-12.852	#DIV/0!	-12.852	#DIV/0!	26.4952	0.000736158	0.00561105	XP_008343917	uncharacterized protein LOC103406705 [Malus domestica]			12.3433	249	249	12.3433	MD02G1013300	0	2066	8.41153	144	147	8.41153	MD02G1013300	0	2066	8.0806	137	138	8.0806	MD02G1013300	0	2066	9.61182	9.78375	205	205	9.78375	MD02G1013300	0	2066	14.1469	301	302	14.1469	MD02G1013300	0	2066
MD02G1013600	14.5902	7.16892	-11.746	-3.41552	-11.746	-3.41552	53.637	0.000100232	0.00187011	XP_008384728	LOW QUALITY PROTEIN: 116 kDa U5 small nuclear ribonucleoprotein component-like [Malus domestica]	AT1G06220.1	"MEE5, CLO, GFA1 Ribosomal protein S5/Elongation factor G/III/V family protein "	17.7152	560	585	17.7152	MD02G1013600	0	3382	17.3379	458	496	17.3379	MD02G1013600	0	3382	14.7731	368	413	14.7731	MD02G1013600	0	3382	16.6087	14.0526	451	482	14.0526	MD02G1013600	0	3382	16.7976	515	587	16.7976	MD02G1013600	0	3382
MD02G1015300	11.8055	6.47175	9.12108	58.2259	9.12108	58.2259	20.1398	0.00155692	0.00898409					0	0	0	0	MD02G1015300	0	506	0	0	0	0	MD02G1015300	0	506	0.478161	2	2	0.478161	MD02G1015300	0	506	0.159387	0.389728	2	2	0.389728	MD02G1015300	0	506	0.765055	4	4	0.765055	MD02G1015300	0	506
MD02G1016300	8.26681	4.26747	-6.3613	-58.5347	-6.3613	-58.5347	22.8371	0.00110712	0.00724545	XP_008384809	uncharacterized protein LOC103447397 [Malus domestica]			4.43568	45	45	4.43568	MD02G1016300	0	1039	6.71312	59	59	6.71312	MD02G1016300	0	1039	8.26681	71	71	8.26681	MD02G1016300	0	1039	6.47187	0.8541	9	9	0.8541	MD02G1016300	0	1039	4.09846	44	44	4.09846	MD02G1016300	0	1039
MD02G1016700	22.7805	8.32531	-14.9108	-3.55404	-14.9108	-3.55404	12.5803	0.00534707	0.0205637	XP_008384834	uncharacterized protein LOC103447424 [Malus domestica]	AT2G12400.1	unknown protein; FUNCTIONS IN: molecular_function unknown; INVOLVED IN: biological_process unknown; LOCATED IN: endomembrane system; EXPRESSED IN: 25 plant structures; EXPRESSED DURING: 13 growth stages; BEST Arabidopsis thaliana protein match is: unknown protein (TAIR:AT2G25270.1); Has 177 Blast hits to 172 proteins in 23 species: Archae - 0; Bacteria - 2; Metazoa - 3; Fungi - 0; Plants - 164; V…	11.9932	241	241	11.9932	MD02G1016700	0	2058	11.6036	202	202	11.6036	MD02G1016700	0	2058	12.991	221	221	12.991	MD02G1016700	0	2058	12.1959	27.6926	578	578	27.6926	MD02G1016700	0	2058	14.6251	311	311	14.6251	MD02G1016700	0	2058
MD02G1018300	22.8381	11.5167	18.8069	3.18949	18.8069	3.18949	22.4679	0.00115743	0.00744811	XP_008384960	uncharacterized protein LOC103447530 [Malus domestica]	AT2G25290.3	Phox1 Octicosapeptide/Phox/Bem1p (PB1) domain-containing protein / tetratricopeptide repeat (TPR)-containing protein	10.1415	345	345	10.1415	MD02G1018300	0	3484	7.36325	213	217	7.36325	MD02G1018300	0	3484	8.26407	236	238	8.26407	MD02G1018300	0	3484	8.58962	12.9902	455	459	12.9902	MD02G1018300	0	3484	16.6947	601	601	16.6947	MD02G1018300	0	3484
MD02G1018400	19.3364	10.9761	-13.4371	-2.02387	-13.4371	-2.02387	17.4539	0.00228334	0.0114972	XP_008384922	F-box/LRR-repeat protein 14-like [Malus domestica]	AT1G15740.1	Leucine-rich repeat family protein	13.747	300	300	13.747	MD02G1018400	0	2235	14.5989	276	276	14.5989	MD02G1018400	0	2235	12.9906	240	240	12.9906	MD02G1018400	0	2235	13.7788	18.4849	419	419	18.4849	MD02G1018400	0	2235	12.4709	286	288	12.4709	MD02G1018400	0	2235
MD02G1018600	56.984	27.456	-47.8199	-22.7799	-47.8199	-22.7799	34.3656	0.000356296	0.0036934	XP_008362883	phosphopantothenoylcysteine decarboxylase subunit VHS3-like [Malus domestica]			25.9963	298	298	25.9963	MD02G1018600	0	1174	36.0498	358	358	36.0498	MD02G1018600	0	1174	29.1617	283	283	29.1617	MD02G1018600	0	1174	30.4026	50.3924	600	600	50.3924	MD02G1018600	0	1174	41.3003	501	501	41.3003	MD02G1018600	0	1174
MD02G1019700	35.8678	25.0094	32.9927	4.91061	32.9927	4.91061	21.7611	0.00126259	0.00787193	XP_008343929	protein SRG1-like [Malus domestica]	AT1G49390.1	2-oxoglutarate (2OG) and Fe(II)-dependent oxygenase superfamily protein	37.77	462	468	37.77	MD02G1019700	0	1269	19.0045	202	204	19.0045	MD02G1019700	0	1269	32.8891	341	345	32.8891	MD02G1019700	0	1269	29.8879	10.0233	129	129	10.0233	MD02G1019700	0	1269	7.77897	100	102	7.77897	MD02G1019700	0	1269
MD02G1020000	16.0229	10.7182	-14.6031	-2.10011	-14.6031	-2.10011	24.4465	0.000918847	0.00642908	XP_008385031	protein SRG1-like [Malus domestica]	AT5G20400.1	2-oxoglutarate (2OG) and Fe(II)-dependent oxygenase superfamily protein	27.6007	415	425	27.6007	MD02G1020000	0	1577	28.2617	365	377	28.2617	MD02G1020000	0	1577	27.7697	355	362	27.7697	MD02G1020000	0	1577	27.8774	23.3842	357	374	23.3842	MD02G1020000	0	1577	28.8436	448	470	28.8436	MD02G1020000	0	1577
MD02G1020100	6.57829	4.4878	-6.14696	-33.5437	-6.14696	-33.5437	21.5513	0.00129625	0.00800786	XP_008354355	protein SRG1-like [Malus domestica]	AT1G49390.1	2-oxoglutarate (2OG) and Fe(II)-dependent oxygenase superfamily protein	6.57829	102	102	6.57829	MD02G1020100	0	1588	6.03007	81	81	6.03007	MD02G1020100	0	1588	6.39917	84	84	6.39917	MD02G1020100	0	1588	6.33584	1.92483	31	31	1.92483	MD02G1020100	0	1588	5.54593	91	91	5.54593	MD02G1020100	0	1588
MD02G1020400	38.0126	21.7253	-27.5033	-15.8856	-27.5033	-15.8856	24.0365	0.000962478	0.00661636	XP_008354350	"monogalactosyldiacylglycerol synthase 2, chloroplastic-like [Malus domestica]"	AT5G20410.1	"MGD2, ATMGD2 monogalactosyldiacylglycerol synthase 2 "	2.19895	47	47	2.19895	MD02G1020400	0	2189	2.80831	50	52	2.80831	MD02G1020400	0	2189	2.9843	51	54	2.9843	MD02G1020400	0	2189	2.66386	24.0985	508	535	24.0985	MD02G1020400	0	2189	39.0832	839	884	39.0832	MD02G1020400	0	2189
MD02G1020700	119.61	95.1066	103.68	13.9202	103.68	13.9202	140.675	5.99382e-06	0.000563168	XP_008343930	pyrophosphate-energized vacuolar membrane proton pump-like [Malus domestica]	AT1G15690.1	"AVP1, ATAVP3, AVP-3, AtVHP1;1 Inorganic H pyrophosphatase family protein "	8.48362	218	222	8.48362	MD02G1020700	0	2680	8.95466	201	203	8.95466	MD02G1020700	0	2680	6.63556	147	147	6.63556	MD02G1020700	0	2680	8.02461	16.0043	428	435	16.0043	MD02G1020700	0	2680	12.4224	340	344	12.4224	MD02G1020700	0	2680
MD02G1020800	32.6998	24.7654	29.1776	5.8966	29.1776	5.8966	189.477	2.48302e-06	0.000386047	XP_008385117	"arogenate dehydrogenase 1, chloroplastic [Malus domestica]"	AT5G34930.1	arogenate dehydrogenase	10.2711	243	243	10.2711	MD02G1020800	0	2423	7.36735	151	151	7.36735	MD02G1020800	0	2423	11.8329	237	237	11.8329	MD02G1020800	0	2423	9.82376	5.08673	125	125	5.08673	MD02G1020800	0	2423	5.71171	143	143	5.71171	MD02G1020800	0	2423
MD02G1021200	102.513	80.0165	88.6497	3.9055	88.6497	3.9055	71.569	4.3499e-05	0.00124524	XP_008362885	bifunctional purple acid phosphatase 26-like [Malus domestica]	AT5G34850.1	"ATPAP26, PAP26 purple acid phosphatase 26 "	30.7766	650	650	30.7766	MD02G1021200	0	2163	32.8478	596	601	32.8478	MD02G1021200	0	2163	27.9087	496	499	27.9087	MD02G1021200	0	2163	30.511	39.7504	872	872	39.7504	MD02G1021200	0	2163	33.4232	742	747	33.4232	MD02G1021200	0	2163
MD02G1022300	39.008	24.7342	-31.0755	-5.69625	-31.0755	-5.69625	71.961	4.28134e-05	0.00123835	XP_008385228	probable sucrose-phosphate synthase 1 [Malus domestica]	AT5G20280.1	"ATSPS1F, SPS1F sucrose phosphate synthase 1F "	17.1635	636	637	17.1635	MD02G1022300	0	3801	17.7904	561	572	17.7904	MD02G1022300	0	3801	15.8817	496	499	15.8817	MD02G1022300	0	3801	16.9452	35.9281	1376	1385	35.9281	MD02G1022300	0	3801	44.6596	1739	1754	44.6596	MD02G1022300	0	3801
MD02G1023200	17.1829	9.59858	-12.4179	-8.79555	-12.4179	-8.79555	17.42	0.00229513	0.0115411	XP_008354363	36.4 kDa proline-rich protein-like [Malus domestica]	AT2G10940.2	Bifunctional inhibitor/lipid-transfer protein/seed storage 2S albumin superfamily protein	18.5345	234	234	18.5345	MD02G1023200	0	1293	11.4288	125	125	11.4288	MD02G1023200	0	1293	12.0694	129	129	12.0694	MD02G1023200	0	1293	14.0109	1.83018	24	24	1.83018	MD02G1023200	0	1293	5.46396	73	73	5.46396	MD02G1023200	0	1293
MD02G1025500	873.381	661.621	741.118	28.2784	741.118	28.2784	135.246	6.73219e-06	0.000586517	XP_009363981	probable galactinol--sucrose galactosyltransferase 6 isoform X1 [Pyrus x bretschneideri]	AT5G20250.4	DIN10 Raffinose synthase family protein	72.009	597	1537	72.009	MD02G1025500	0	2186	34.8276	182	644	34.8276	MD02G1025500	0	2186	71.8322	393	1298	71.8322	MD02G1025500	0	2186	59.5563	33.3331	227	739	33.3331	MD02G1025500	0	2186	28.2901	182	639	28.2901	MD02G1025500	0	2186
MD02G1025600	2877.85	2074.21	2383.7	31.7968	2383.7	31.7968	96.7845	1.80156e-05	0.000832778	XP_008338527	probable galactinol--sucrose galactosyltransferase 6 [Malus domestica]	AT5G20250.3	DIN10 Raffinose synthase family protein	188.902	988	1186	188.902	MD02G1025600	0	643	78.6902	299	428	78.6902	MD02G1025600	0	643	207.708	843	1104	207.708	MD02G1025600	0	643	158.433	93.8474	445	612	93.8474	MD02G1025600	0	643	71.0419	346	472	71.0419	MD02G1025600	0	643
MD02G1026000	22.932	14.5096	20.6255	2.96307	20.6255	2.96307	12.886	0.00503032	0.0196935	XP_008352579	uncharacterized protein LOC103416090 [Malus domestica]			11.0602	76	77	11.0602	MD02G1026000	0	713	10.2799	55	62	10.2799	MD02G1026000	0	713	10.1802	53	60	10.1802	MD02G1026000	0	713	10.5068	28.6261	199	207	28.6261	MD02G1026000	0	713	14.1165	99	104	14.1165	MD02G1026000	0	713
MD02G1026100	23.5759	12.3468	18.2677	3.94685	18.2677	3.94685	43.7743	0.000179446	0.0025132	XP_018504592	TMV resistance protein N-like [Pyrus x bretschneideri]	AT5G36930.1	Disease resistance protein (TIR-NBS-LRR class) family	6.65464	192	200	6.65464	MD02G1026100	0	3078	5.30027	132	138	5.30027	MD02G1026100	0	3078	6.64222	162	169	6.64222	MD02G1026100	0	3078	6.19904	17.3945	511	543	17.3945	MD02G1026100	0	3078	10.376	309	330	10.376	MD02G1026100	0	3078
MD02G1026200	768.742	539.241	633.651	31.6675	633.651	31.6675	90.4781	2.19467e-05	0.000914536	XP_009363981	probable galactinol--sucrose galactosyltransferase 6 isoform X1 [Pyrus x bretschneideri]	AT5G20250.4	DIN10 Raffinose synthase family protein	54.0456	146	676	54.0456	MD02G1026200	0	1281	14.3967	24	156	14.3967	MD02G1026200	0	1281	57.7015	64	611	57.7015	MD02G1026200	0	1281	42.0479	19.4739	35	253	19.4739	MD02G1026200	0	1281	31.9576	31	423	31.9576	MD02G1026200	0	1281
MD02G1026300	1060.14	875.818	951.754	25.9451	951.754	25.9451	292.713	6.81921e-07	0.000223029	XP_008338527	probable galactinol--sucrose galactosyltransferase 6 [Malus domestica]	AT5G20250.3	DIN10 Raffinose synthase family protein	95.0733	392	777	95.0733	MD02G1026300	0	837	35.1691	70	249	35.1691	MD02G1026300	0	837	86.1422	239	596	86.1422	MD02G1026300	0	837	72.1282	47.1212	148	400	47.1212	MD02G1026300	0	837	36.7693	124	318	36.7693	MD02G1026300	0	837
MD02G1027600	8.041	5.01414	5.11932	6.65665	5.11932	6.65665	9.25736	0.011418	0.0353511	XP_008362893	auxin-responsive protein IAA29-like [Malus domestica]	AT2G33310.2	IAA13 auxin-induced protein 13	0.378847	3	3	0.378847	MD02G1027600	0	811	2.91539	20	20	2.91539	MD02G1027600	0	811	1.19334	8	8	1.19334	MD02G1027600	0	811	1.49586	0	0	0	0	MD02G1027600	0	811	0.477334	4	4	0.477334	MD02G1027600	0	811
MD02G1027900	43.8731	5.71257	-31.8484	-10.8632	-31.8484	-10.8632	9.15776	0.0117185	0.0360634	XP_008362897	putative clathrin assembly protein At2g25430 [Malus domestica]	AT2G25430.1	epsin N-terminal homology (ENTH) domain-containing protein / clathrin assembly protein-related	20.6815	375	375	20.6815	MD02G1027900	0	1857	25.4645	400	400	25.4645	MD02G1027900	0	1857	22.866	351	351	22.866	MD02G1027900	0	1857	23.004	46.1944	870	870	46.1944	MD02G1027900	0	1857	19.752	379	379	19.752	MD02G1027900	0	1857
MD02G1028600	96.289	57.9633	-73.0213	-2.48488	-73.0213	-2.48488	9.30975	0.0112641	0.0350043	XP_008385428	umecyanin-like [Malus domestica]	AT5G20230.1	"ATBCB, BCB, SAG14 blue-copper-binding protein "	72.6125	262	441	72.6125	MD02G1028600	0	622	112.517	387	592	112.517	MD02G1028600	0	622	103.081	352	530	103.081	MD02G1028600	0	622	96.0704	140.768	557	888	140.768	MD02G1028600	0	622	102.848	423	661	102.848	MD02G1028600	0	622
MD02G1029800	11.1043	5.08204	-9.62888	-2.30992	-9.62888	-2.30992	24.9252	0.000871163	0.00622874	XP_008385497	nuclear pore complex protein NUP1-like [Malus domestica]	AT5G20200.1	nucleoporin-related	16.4801	429	429	16.4801	MD02G1029800	0	2666	16.7618	378	378	16.7618	MD02G1029800	0	2666	17.697	390	390	17.697	MD02G1029800	0	2666	16.9796	16.0513	434	434	16.0513	MD02G1029800	0	2666	12.7781	352	352	12.7781	MD02G1029800	0	2666
MD02G1031100	365.088	311.396	332.995	208.79	332.995	208.79	395.985	2.77088e-07	0.000172914	XP_008362902	SPX domain-containing protein 1-like [Malus domestica]	AT5G20150.1	"ATSPX1, SPX1 SPX domain gene 1 "	0.363818	4	4	0.363818	MD02G1031100	0	1126	2.93973	28	28	2.93973	MD02G1031100	0	1126	1.50413	14	14	1.50413	MD02G1031100	0	1126	1.60256	315.944	3608	3608	315.944	MD02G1031100	0	1126	322.398	3751	3751	322.398	MD02G1031100	0	1126
MD02G1031400	34.073	19.4873	-26.7565	-4.02864	-26.7565	-4.02864	23.9272	0.000974579	0.00667007	XP_008385573	"heme oxygenase 1, chloroplastic-like [Malus domestica]"	AT2G26670.1	"HY1, ATHO1, HO1, TED4, GUN2, HY6 Plant haem oxygenase (decyclizing) family protein "	15.2159	230	234	15.2159	MD02G1031400	0	1575	13.1355	169	175	13.1355	MD02G1031400	0	1575	14.7474	174	192	14.7474	MD02G1031400	0	1575	14.3663	13.585	213	217	13.585	MD02G1031400	0	1575	23.4729	356	382	23.4729	MD02G1031400	0	1575
MD02G1031600	17.5411	8.358	-14.3357	-3.70797	-14.3357	-3.70797	11.4118	0.00683543	0.0243706	XP_008385555	uncharacterized protein LOC103448094 [Malus domestica]	AT3G47650.1	DnaJ/Hsp40 cysteine-rich domain superfamily protein	13.508	110	110	13.508	MD02G1031600	0	834	20.1284	140	142	20.1284	MD02G1031600	0	834	15.3757	106	106	15.3757	MD02G1031600	0	834	16.3374	20.5715	172	174	20.5715	MD02G1031600	0	834	17.7545	149	153	17.7545	MD02G1031600	0	834
MD02G1031900	13.9258	10.5596	-11.1331	-8.48473	-11.1331	-8.48473	20.6821	0.00144914	0.00859288	XP_018500957	disease resistance protein RPP4-like isoform X1 [Pyrus x bretschneideri]	AT5G36930.1	Disease resistance protein (TIR-NBS-LRR class) family	3.84425	37	39	3.84425	MD02G1031900	0	1039	6.37177	54	56	6.37177	MD02G1031900	0	1039	5.12309	42	44	5.12309	MD02G1031900	0	1039	5.11304	9.5849	97	101	9.5849	MD02G1031900	0	1039	14.8103	151	159	14.8103	MD02G1031900	0	1039
MD02G1032600	37.1633	14.6837	-24.4655	-318.101	-24.4655	-318.101	11.3182	0.00697751	0.0246958	XP_008385659	sphinganine C4-monooxygenase 1-like [Malus domestica]	AT1G14290.1	SBH2 sphingoid base hydroxylase 2	1.09243	8	8	1.09243	MD02G1032600	0	750	5.20164	33	33	5.20164	MD02G1032600	0	750	2.4195	15	15	2.4195	MD02G1032600	0	750	2.90452	15.7762	120	120	15.7762	MD02G1032600	0	750	37.1633	288	288	37.1633	MD02G1032600	0	750
MD02G1032900	13.7749	5.31078	-11.1243	-4.16529	-11.1243	-4.16529	46.8728	0.000147593	0.0022734	XP_008385678	nuclear pore complex protein NUP205 [Malus domestica]	AT5G51200.1	Protein of unknown function (DUF3414)	11.4096	668	672	11.4096	MD02G1032900	0	6032	12.8959	658	658	12.8959	MD02G1032900	0	6032	12.8155	639	639	12.8155	MD02G1032900	0	6032	12.3737	16.0031	979	979	16.0031	MD02G1032900	0	6032	14.3597	895	895	14.3597	MD02G1032900	0	6032
MD02G1033100	9.04408	3.49548	-7.61114	-7.99117	-7.61114	-7.99117	47.7286	0.000140141	0.00221225	XP_008385694	beta-glucuronosyltransferase GlcAT14B-like [Malus domestica]	AT5G15050.1	"Core-2/I-branching beta-1,6-N-acetylglucosaminyltransferase family protein "	3.86985	71	71	3.86985	MD02G1033100	0	1879	5.0962	81	81	5.0962	MD02G1033100	0	1879	4.24925	66	66	4.24925	MD02G1033100	0	1879	4.4051	9.65546	184	184	9.65546	MD02G1033100	0	1879	7.36534	143	143	7.36534	MD02G1033100	0	1879
MD02G1033200	80.9326	38.0301	-61.4978	-7.9198	-61.4978	-7.9198	26.6668	0.000723133	0.00555171	XP_008343940	probable sugar phosphate/phosphate translocator At4g32390 [Malus domestica]	AT4G32390.1	Nucleotide-sugar transporter family protein	59.89	606	607	59.89	MD02G1033200	0	1038	72.5488	635	637	72.5488	MD02G1033200	0	1038	60.6039	520	520	60.6039	MD02G1033200	0	1038	64.3476	69.8187	731	735	69.8187	MD02G1033200	0	1038	55.7554	594	598	55.7554	MD02G1033200	0	1038
MD02G1033700	49.5035	21.8538	-36.8267	-2.14678	-36.8267	-2.14678	24.2755	0.00093672	0.0065017	KRH20281	hypothetical protein GLYMA_13G167800 [Glycine max]	AT5G20160.1	Ribosomal protein L7Ae/L30e/S12e/Gadd45 family protein	61.9133	447	480	61.9133	MD02G1033700	0	794	64.9163	370	436	64.9163	MD02G1033700	0	794	79.9896	444	525	79.9896	MD02G1033700	0	794	68.9397	46.9411	320	378	46.9411	MD02G1033700	0	794	58.9941	420	484	58.9941	MD02G1033700	0	794
MD02G1033800	22.1489	12.5586	-18.8506	-2.64077	-18.8506	-2.64077	67.729	5.10591e-05	0.00133315	XP_009344850	signal peptidase complex catalytic subunit SEC11C-like [Pyrus x bretschneideri]	AT1G52600.1	Peptidase S24/S26A/S26B/S26C family protein	31.6187	286	297	31.6187	MD02G1033800	0	962	30.4765	246	248	30.4765	MD02G1033800	0	962	28.9233	218	230	28.9233	MD02G1033800	0	962	30.3395	30.5438	285	298	30.5438	MD02G1033800	0	962	27.9675	266	278	27.9675	MD02G1033800	0	962
MD02G1034000	21.4801	10.7533	-17.8928	-6.55876	-17.8928	-6.55876	60.1419	7.20406e-05	0.00158335	XP_008362907	ribosome biogenesis regulatory protein homolog [Malus domestica]	AT2G37990.1	ribosome biogenesis regulatory protein (RRS1) family protein	16.8509	193	193	16.8509	MD02G1034000	0	1173	16.5285	162	164	16.5285	MD02G1034000	0	1173	21.1422	193	205	21.1422	MD02G1034000	0	1173	18.1739	20.3423	234	242	20.3423	MD02G1034000	0	1173	19.5539	233	237	19.5539	MD02G1034000	0	1173
MD02G1034300	7.06869	5.0971	-5.60817	-14.432	-5.60817	-14.432	41.867	0.000203734	0.00270264	XP_008362909	DEAD-box ATP-dependent RNA helicase 52C-like [Malus domestica]	AT2G42520.1	P-loop containing nucleoside triphosphate hydrolases superfamily protein	5.99581	148	148	5.99581	MD02G1034300	0	2528	6.35989	136	136	6.35989	MD02G1034300	0	2528	5.16823	108	108	5.16823	MD02G1034300	0	2528	5.84131	5.81154	149	149	5.81154	MD02G1034300	0	2528	5.01508	131	131	5.01508	MD02G1034300	0	2528
MD02G1034500	11.6194	4.32697	8.54072	2.6084	8.54072	2.6084	11.1096	0.00730838	0.0255363	XP_008385729	probable ethanolamine kinase [Malus domestica]	AT2G26830.1	emb1187 Protein kinase superfamily protein	4.99256	74	74	4.99256	MD02G1034500	0	1518	5.99662	76	77	5.99662	MD02G1034500	0	1518	4.941	62	62	4.941	MD02G1034500	0	1518	5.31006	7.08005	109	109	7.08005	MD02G1034500	0	1518	4.9091	75	77	4.9091	MD02G1034500	0	1518
MD02G1034700	34.7443	20.9518	28.0804	10.1683	28.0804	10.1683	58.0002	7.99979e-05	0.0016748	XP_008385748	uncharacterized protein LOC103448273 [Malus domestica]	AT5G20120.1	unknown protein; Has 54 Blast hits to 54 proteins in 26 species: Archae - 0; Bacteria - 0; Metazoa - 18; Fungi - 0; Plants - 18; Viruses - 0; Other Eukaryotes - 18 (source: NCBI BLink).	7.0991	136	136	7.0991	MD02G1034700	0	1962	6.26646	104	104	6.26646	MD02G1034700	0	1962	4.62442	75	75	4.62442	MD02G1034700	0	1962	5.99666	3.21635	64	64	3.21635	MD02G1034700	0	1962	2.31837	47	47	2.31837	MD02G1034700	0	1962
MD02G1034900	60.4422	25.7319	-41.838	-32.91	-41.838	-32.91	10.8487	0.00775243	0.0266361	XP_008362910	uncharacterized protein LOC103426601 isoform X1 [Malus domestica]	AT5G20110.1	Dynein light chain type 1 family protein	38.8382	301	303	38.8382	MD02G1034900	0	799	29.5918	195	200	29.5918	MD02G1034900	0	799	61.0173	395	403	61.0173	MD02G1034900	0	799	43.1491	3.94898	32	32	3.94898	MD02G1034900	0	799	19.0167	157	157	19.0167	MD02G1034900	0	799
MD02G1035300	10.8843	6.14071	8.9822	3.77079	8.9822	3.77079	11.1917	0.00717575	0.025188	XP_008362913	aspartate racemase-like [Malus domestica]	AT1G15410.1	aspartate-glutamate racemase family	3.72801	51	53	3.72801	MD02G1035300	0	1456	2.923	35	36	2.923	MD02G1035300	0	1456	3.07422	36	37	3.07422	MD02G1035300	0	1456	3.24175	5.41764	78	80	5.41764	MD02G1035300	0	1456	8.50809	121	128	8.50809	MD02G1035300	0	1456
MD02G1035700	16.3038	4.571	-12.4938	-3.8194	-12.4938	-3.8194	43.9393	0.00017753	0.00250765	XP_017178108	zinc finger CCCH domain-containing protein 39-like [Malus domestica]	AT3G19360.1	Zinc finger (CCCH-type) family protein	19.4561	358	360	19.4561	MD02G1035700	0	1895	14.7852	230	237	14.7852	MD02G1035700	0	1895	16.5343	252	259	16.5343	MD02G1035700	0	1895	16.9252	13.8406	257	266	13.8406	MD02G1035700	0	1895	10.2142	193	200	10.2142	MD02G1035700	0	1895
MD02G1037100	15.6418	8.60425	-11.9692	-3.23192	-11.9692	-3.23192	14.2546	0.00388193	0.0164928	XP_008385847	protein arginine N-methyltransferase PRMT10-like [Malus domestica]	AT1G04870.2	"PRMT10, ATPRMT10 protein arginine methyltransferase 10 "	14.7271	234	240	14.7271	MD02G1037100	0	1669	18.1331	239	256	18.1331	MD02G1037100	0	1669	19.1356	255	264	19.1356	MD02G1037100	0	1669	17.3319	16.1283	255	273	16.1283	MD02G1037100	0	1669	11.6553	196	201	11.6553	MD02G1037100	0	1669
MD02G1037500	71.5628	43.2639	-62.9632	-2.6709	-62.9632	-2.6709	80.1603	3.12644e-05	0.00105947	XP_002285307	GTP-binding nuclear protein Ran-3 [Vitis vinifera]	AT5G55190.1	"RAN3, ATRAN3 RAN GTPase 3 "	75.9124	876	908	75.9124	MD02G1037500	0	1225	88.206	827	914	88.206	MD02G1037500	0	1225	83.3492	760	844	83.3492	MD02G1037500	0	1225	82.4892	105.604	1199	1312	105.604	MD02G1037500	0	1225	94.4094	1102	1195	94.4094	MD02G1037500	0	1225
MD02G1038000	14.5988	8.93448	-10.976	-2.11009	-10.976	-2.11009	15.3954	0.00317774	0.0143971	XP_018501159	uncharacterized protein LOC103939806 [Pyrus x bretschneideri]	AT1G11020.1	RING/FYVE/PHD zinc finger superfamily protein	12.5135	217	217	12.5135	MD02G1038000	0	1776	13.1133	197	197	13.1133	MD02G1038000	0	1776	10.1494	149	149	10.1494	MD02G1038000	0	1776	11.9254	20.0977	358	362	20.0977	MD02G1038000	0	1776	15.585	281	286	15.585	MD02G1038000	0	1776
MD02G1038100	20.0325	10.0008	14.6267	2.10602	14.6267	2.10602	13.7421	0.00426645	0.0175673	XP_008354384	EG45-like domain containing protein [Malus domestica]	AT2G18660.1	PNP-A plant natriuretic peptide A	15.4417	136	136	15.4417	MD02G1038100	0	902	13.3685	102	102	13.3685	MD02G1038100	0	902	10.8636	78	81	10.8636	MD02G1038100	0	902	13.2246	19.0206	174	174	19.0206	MD02G1038100	0	902	10.193	95	95	10.193	MD02G1038100	0	902
MD02G1039100	9.96645	5.15443	-6.5321	-2.37294	-6.5321	-2.37294	8.2002	0.0152253	0.0438497					6.99555	23	25	6.99555	MD02G1039100	0	366	6.78307	17	21	6.78307	MD02G1039100	0	366	7.93277	23	24	7.93277	MD02G1039100	0	366	7.23713	11.0455	34	41	11.0455	MD02G1039100	0	366	12.1635	45	46	12.1635	MD02G1039100	0	366
MD02G1040000	35.327	22.1502	-28.7035	-23.8546	-28.7035	-23.8546	36.0898	0.000310371	0.0033973	XP_008343962	probable inactive receptor kinase At2g26730 [Malus domestica]	AT2G26730.1	Leucine-rich repeat protein kinase family protein	25.6437	641	641	25.6437	MD02G1040000	0	2560	28.4927	612	617	28.4927	MD02G1040000	0	2560	26.0852	548	552	26.0852	MD02G1040000	0	2560	26.7405	31.198	803	810	31.198	MD02G1040000	0	2560	22.4559	593	594	22.4559	MD02G1040000	0	2560
MD02G1040200	15.7588	6.08565	-13.0939	-3.56191	-13.0939	-3.56191	366.703	3.48435e-07	0.000176516	XP_008386062	transcriptional corepressor LEUNIG-like isoform X3 [Malus domestica]	AT4G32551.1	"LUG, RON2 LisH dimerisation motif;WD40/YVTN repeat-like-containing domain "	14.0985	489	492	14.0985	MD02G1040200	0	3574	13.1979	384	399	13.1979	MD02G1040200	0	3574	10.8992	314	322	10.8992	MD02G1040200	0	3574	12.7319	20.0016	700	725	20.0016	MD02G1040200	0	3574	17.6283	641	651	17.6283	MD02G1040200	0	3574
MD02G1040600	9.16696	3.61737	-7.27113	-3.79269	-7.27113	-3.79269	31.3341	0.000461705	0.00426501	XP_018506268	TMV resistance protein N-like isoform X2 [Pyrus x bretschneideri]	AT5G36930.2	Disease resistance protein (TIR-NBS-LRR class) family	8.7262	279	296	8.7262	MD02G1040600	0	3474	8.16713	231	240	8.16713	MD02G1040600	0	3474	7.38246	209	212	7.38246	MD02G1040600	0	3474	8.09193	9.30949	309	328	9.30949	MD02G1040600	0	3474	9.52752	330	342	9.52752	MD02G1040600	0	3474
MD02G1040900	12.3315	5.28554	-9.9007	-13.0722	-9.9007	-13.0722	36.3699	0.000303669	0.00335381	XP_017182552	TMV resistance protein N-like [Malus domestica]	AT5G36930.2	Disease resistance protein (TIR-NBS-LRR class) family	3.31681	86	98	3.31681	MD02G1040900	0	3026	4.80534	118	123	4.80534	MD02G1040900	0	3026	3.47813	83	87	3.47813	MD02G1040900	0	3026	3.86676	8.60234	247	264	8.60234	MD02G1040900	0	3026	12.825	389	401	12.825	MD02G1040900	0	3026
MD02G1041300	25.6597	3.45324	-18.1294	-5.20561	-18.1294	-5.20561	14.6638	0.00360743	0.0156689	XP_008390203	"TMV resistance protein N-like, partial [Malus domestica]"	AT5G36930.1	Disease resistance protein (TIR-NBS-LRR class) family	13.9899	242	262	13.9899	MD02G1041300	0	1918	17.4432	264	283	17.4432	MD02G1041300	0	1918	15.7053	230	249	15.7053	MD02G1041300	0	1918	15.7128	29.4055	533	572	29.4055	MD02G1041300	0	1918	17.0045	313	337	17.0045	MD02G1041300	0	1918
MD02G1042300	11.0739	4.3565	-7.24483	-7.08851	-7.24483	-7.08851	12.6515	0.00527103	0.020355	XP_008386225	serine/threonine protein phosphatase 2A 57 kDa regulatory subunit B	AT5G25510.1	Protein phosphatase 2A regulatory B subunit family protein	7.75631	192	196	7.75631	MD02G1042300	0	2588	6.3038	134	138	6.3038	MD02G1042300	0	2588	7.85308	168	168	7.85308	MD02G1042300	0	2588	7.3044	6.24829	164	164	6.24829	MD02G1042300	0	2588	11.5178	306	308	11.5178	MD02G1042300	0	2588
MD02G1042500	25.1965	14.4763	-19.3204	-4.14854	-19.3204	-4.14854	36.6033	0.000298232	0.00331568	XP_008386232	"palmitoyl-acyl carrier protein thioesterase, chloroplastic-like [Malus domestica] "	AT1G08510.1	FATB fatty acyl-ACP thioesterases B	25.2677	511	564	25.2677	MD02G1042500	0	2286	25.7538	426	498	25.7538	MD02G1042500	0	2286	25.3486	426	479	25.3486	MD02G1042500	0	2286	25.4567	30.3222	600	703	30.3222	MD02G1042500	0	2286	20.4905	404	484	20.4905	MD02G1042500	0	2286
MD02G1042800	9.4701	3.7824	-7.06643	-2.43355	-7.06643	-2.43355	14.9966	0.00340292	0.0150442	XP_008386262	probable plastidic glucose transporter 2 [Malus domestica]	AT1G67300.1	Major facilitator superfamily protein	8.00937	181	183	8.00937	MD02G1042800	0	2340	10.0537	199	199	10.0537	MD02G1042800	0	2340	9.61595	180	186	9.61595	MD02G1042800	0	2340	9.22633	7.37401	174	175	7.37401	MD02G1042800	0	2340	7.19642	170	174	7.19642	MD02G1042800	0	2340
MD02G1045800	50.1502	14.314	-36.4195	-4.1346	-36.4195	-4.1346	23.5224	0.00102119	0.00687651	XP_008354402	proline-rich receptor-like protein kinase PERK1 [Malus domestica]	AT3G24550.1	"ATPERK1, PERK1 proline extensin-like receptor kinase 1 "	32.5884	799	806	32.5884	MD02G1045800	0	2533	35.7504	750	766	35.7504	MD02G1045800	0	2533	38.2076	785	800	38.2076	MD02G1045800	0	2533	35.5155	59.402	1499	1526	59.402	MD02G1045800	0	2533	41.1876	1057	1078	41.1876	MD02G1045800	0	2533
MD02G1045900	8.29556	6.01741	7.25437	20.4418	7.25437	20.4418	59.4003	7.46714e-05	0.00161036	XP_009371459	"probable chlorophyll(ide) b reductase NYC1, chloroplastic [Pyrus x bretschneideri]"	AT4G13250.1	NYC1 NAD(P)-binding Rossmann-fold superfamily protein	0.466158	10	10	0.466158	MD02G1045900	0	2197	0.322856	6	6	0.322856	MD02G1045900	0	2197	0.330382	6	6	0.330382	MD02G1045900	0	2197	0.373132	1.3464	30	30	1.3464	MD02G1045900	0	2197	0.176203	2	4	0.176203	MD02G1045900	0	2197
MD02G1046000	79.2782	33.5377	-57.9735	-2.62605	-57.9735	-2.62605	16.7286	0.00255487	0.0123662	XP_008386430	protein CbbX [Malus domestica]	AT3G24530.1	AAA-type ATPase family protein / ankyrin repeat family protein	59.2048	1184	1203	59.2048	MD02G1046000	0	2081	55.3886	952	975	55.3886	MD02G1046000	0	2081	54.645	902	940	54.645	MD02G1046000	0	2081	56.4128	78.4165	1619	1655	78.4165	MD02G1046000	0	2081	51.808	1078	1114	51.808	MD02G1046000	0	2081
MD02G1046100	38.9801	18.1182	-26.4393	-2.89801	-26.4393	-2.89801	13.5604	0.00441497	0.0179868	XP_009371463	uncharacterized protein LOC103960705 [Pyrus x bretschneideri]			47.8037	1263	1264	47.8037	MD02G1046100	0	2708	38.5042	882	882	38.5042	MD02G1046100	0	2708	34.8004	779	779	34.8004	MD02G1046100	0	2708	40.3694	27.5996	756	758	27.5996	MD02G1046100	0	2708	37.2036	1041	1041	37.2036	MD02G1046100	0	2708
MD02G1047800	10.0283	2.66473	-8.53508	-14.6008	-8.53508	-14.6008	58.2251	7.91091e-05	0.00166825	XP_008337435	uncharacterized protein LOC103400560 [Malus domestica]	AT4G32350.1	Regulator of Vps4 activity in the MVB pathway protein	7.37668	189	189	7.37668	MD02G1047800	0	2624	7.61396	168	169	7.61396	MD02G1047800	0	2624	6.03952	130	131	6.03952	MD02G1047800	0	2624	7.01006	8.75536	229	233	8.75536	MD02G1047800	0	2624	8.70425	236	236	8.70425	MD02G1047800	0	2624
MD02G1048100	48.7779	41.1037	42.7798	18.6156	42.7798	18.6156	213.836	1.73441e-06	0.000333616	ONH98114	hypothetical protein PRUPE_7G230000 [Prunus persica]			1.58783	8	8	1.58783	MD02G1048100	0	516	4.58214	20	20	4.58214	MD02G1048100	0	516	1.64113	7	7	1.64113	MD02G1048100	0	516	2.6037	0.955437	5	5	0.955437	MD02G1048100	0	516	5.62671	30	30	5.62671	MD02G1048100	0	516
MD02G1048300	7.76585	2.80217	5.41978	2.14987	5.41978	2.14987	15.1439	0.00331736	0.0148011	XP_008386551	transcription factor IIIA-like isoform X2 [Malus domestica]	AT1G72050.2	TFIIIA transcription factor IIIA	4.914	82	82	4.914	MD02G1048300	0	1709	5.04974	73	73	5.04974	MD02G1048300	0	1709	4.17643	59	59	4.17643	MD02G1048300	0	1709	4.71339	5.71182	99	99	5.71182	MD02G1048300	0	1709	8.38114	148	148	8.38114	MD02G1048300	0	1709
MD02G1049600	14.2592	4.35607	-11.2315	-2.74947	-11.2315	-2.74947	9.23719	0.011478	0.0355003	ALJ52067	"ribulose-1,5-bisphosphate carboxylase/oxygenase large subunit, partial (chloroplast) [Canarium latistipulatum]"	ATCG00490.1	RBCL ribulose-bisphosphate carboxylases	15.6679	121	123	15.6679	MD02G1049600	0	804	13.6746	91	93	13.6746	MD02G1049600	0	804	12.9401	84	86	12.9401	MD02G1049600	0	804	14.0942	19.7447	161	161	19.7447	MD02G1049600	0	804	13.1206	107	109	13.1206	MD02G1049600	0	804
MD02G1050000	17.2251	6.82084	10.9736	4.37824	10.9736	4.37824	10.4603	0.0084826	0.0283755	XP_008386638	aldehyde dehydrogenase family 2 member C4-like [Malus domestica]	AT3G24503.1	"ALDH2C4, ALDH1A, REF1 aldehyde dehydrogenase 2C4 "	4.75766	70	76	4.75766	MD02G1050000	0	1636	5.99767	73	83	5.99767	MD02G1050000	0	1636	4.58462	55	62	4.58462	MD02G1050000	0	1636	5.11332	3.13402	48	52	3.13402	MD02G1050000	0	1636	3.72684	59	63	3.72684	MD02G1050000	0	1636
MD02G1050800	8.78773	5.94883	7.10837	18.2619	7.10837	18.2619	43.303	0.000185072	0.00256642	XP_008367169	1-aminocyclopropane-1-carboxylate oxidase homolog 3-like [Malus domestica]	AT1G06650.2	2-oxoglutarate (2OG) and Fe(II)-dependent oxygenase superfamily protein	0.753554	8	11	0.753554	MD02G1050800	0	1495	0.158153	1	2	0.158153	MD02G1050800	0	1495	0.323678	3	4	0.323678	MD02G1050800	0	1495	0.411795	0.263816	2	4	0.263816	MD02G1050800	0	1495	0.582619	3	9	0.582619	MD02G1050800	0	1495
MD02G1053100	10.8735	5.37961	-7.05323	-2.01807	-7.05323	-2.01807	20.1863	0.00154727	0.00894267	XP_018498550	TMV resistance protein N-like [Pyrus x bretschneideri]	AT5G36930.1	Disease resistance protein (TIR-NBS-LRR class) family	6.26161	215	250	6.26161	MD02G1053100	0	4089	7.92175	226	274	7.92175	MD02G1053100	0	4089	6.71589	169	227	6.71589	MD02G1053100	0	4089	6.96642	12.081	416	501	12.081	MD02G1053100	0	4089	11.3371	383	479	11.3371	MD02G1053100	0	4089
MD02G1053200	22.1012	10.4377	16.1433	8.73113	16.1433	8.73113	15.0489	0.00337222	0.0149554	XP_008367169	1-aminocyclopropane-1-carboxylate oxidase homolog 3-like [Malus domestica]	AT1G06620.1	2-oxoglutarate (2OG) and Fe(II)-dependent oxygenase superfamily protein	3.20574	10	19	3.20574	MD02G1053200	0	607	1.75284	6	9	1.75284	MD02G1053200	0	607	5.18179	15	26	5.18179	MD02G1053200	0	607	3.38012	1.94928	4	12	1.94928	MD02G1053200	0	607	2.07271	9	13	2.07271	MD02G1053200	0	607
MD02G1053300	7.445	5.15854	5.51045	7.97994	5.51045	7.97994	24.1942	0.000945371	0.0065433	XP_008367169	1-aminocyclopropane-1-carboxylate oxidase homolog 3-like [Malus domestica]	AT1G06650.2	2-oxoglutarate (2OG) and Fe(II)-dependent oxygenase superfamily protein	0	0	0	0	MD02G1053300	0	579	3.06267	4	15	3.06267	MD02G1053300	0	579	0	0	0	0	MD02G1053300	0	579	1.02089	1.53266	4	9	1.53266	MD02G1053300	0	579	0.835747	2	5	0.835747	MD02G1053300	0	579
MD02G1053600	21.4043	11.0086	-12.5731	-2.35768	-12.5731	-2.35768	16.6941	0.00256884	0.0124037	XP_017180286	TMV resistance protein N-like isoform X2 [Malus domestica]	AT5G36930.2	Disease resistance protein (TIR-NBS-LRR class) family	10.4778	175	266	10.4778	MD02G1053600	0	2600	15.0502	203	331	15.0502	MD02G1053600	0	2600	11.2134	144	241	11.2134	MD02G1053600	0	2600	12.2472	23.0575	392	608	23.0575	MD02G1053600	0	2600	22.2221	403	597	22.2221	MD02G1053600	0	2600
MD02G1054900	30.6445	20.8008	25.7637	9.68142	25.7637	9.68142	58.8589	7.66732e-05	0.0016377	XP_008367169	1-aminocyclopropane-1-carboxylate oxidase homolog 3-like [Malus domestica]	AT1G06650.2	2-oxoglutarate (2OG) and Fe(II)-dependent oxygenase superfamily protein	4.57923	33	63	4.57923	MD02G1054900	0	1409	5.8732	42	70	5.8732	MD02G1054900	0	1409	5.15152	33	60	5.15152	MD02G1054900	0	1409	5.20132	0.419877	6	6	0.419877	MD02G1054900	0	1409	3.84645	26	56	3.84645	MD02G1054900	0	1409
MD02G1055200	22.3478	8.83731	-13.0916	-3.10478	-13.0916	-3.10478	20.654	0.00145449	0.00860711	XP_008362942	TMV resistance protein N-like [Malus domestica]	AT5G36930.1	Disease resistance protein (TIR-NBS-LRR class) family	10.1085	32	38	10.1085	MD02G1055200	0	385	8.90482	23	29	8.90482	MD02G1055200	0	385	5.34174	15	17	5.34174	MD02G1055200	0	385	8.11835	21.0008	72	82	21.0008	MD02G1055200	0	385	14.8311	48	59	14.8311	MD02G1055200	0	385
MD02G1056400	14.6123	8.91142	-11.3971	-5.38493	-11.3971	-5.38493	9.68587	0.0102364	0.0325756	XP_008386980	strigolactone esterase D14-like [Malus domestica]	AT3G24420.1	alpha/beta-Hydrolases superfamily protein	12.9639	170	170	12.9639	MD02G1056400	0	1343	14.6123	166	166	14.6123	MD02G1056400	0	1343	14.4125	160	160	14.4125	MD02G1056400	0	1343	13.9962	5.87348	80	80	5.87348	MD02G1056400	0	1343	11.0976	154	154	11.0976	MD02G1056400	0	1343
MD02G1057200	14.0272	3.33083	-10.9349	-15.1185	-10.9349	-15.1185	22.6711	0.00112937	0.00733866	NP_001280937	auxin-responsive protein IAA27 [Malus domestica]	AT4G29080.1	"PAP2, IAA27 phyto"	9.4036	156	156	9.4036	MD02G1057200	0	1699	8.48896	120	122	8.48896	MD02G1057200	0	1699	11.8198	166	166	11.8198	MD02G1057200	0	1699	9.90412	9.40163	162	162	9.40163	MD02G1057200	0	1699	14.2976	251	251	14.2976	MD02G1057200	0	1699
MD02G1058400	6.82992	2.79388	-5.51169	-7.58875	-5.51169	-7.58875	39.7271	0.000236498	0.00292166	XP_008387078	"probable lactoylglutathione lyase, chloroplastic [Malus domestica]"	AT1G67280.1	Glyoxalase/Bleomycin resistance protein/Dioxygenase superfamily protein	7.04749	105	109	7.04749	MD02G1058400	0	1584	6.2692	78	84	6.2692	MD02G1058400	0	1584	5.72797	75	75	5.72797	MD02G1058400	0	1584	6.34822	6.28706	96	101	6.28706	MD02G1058400	0	1584	5.25444	84	86	5.25444	MD02G1058400	0	1584
MD02G1058500	18.228	10.2355	16.3422	3.30541	16.3422	3.30541	84.7604	2.65635e-05	0.000980088	XP_008387068	protein phosphatase 2C and cyclic nucleotide-binding/kinase domain-containing protein-like isoform X2 [Malus domestica]	AT2G20050.1	protein serine/threonine phosphatases;protein kinases;catalytics;cAMP-dependent protein kinase regulators;ATP binding;protein serine/threonine phosphatases	6.9742	253	257	6.9742	MD02G1058500	0	3774	7.07937	222	226	7.07937	MD02G1058500	0	3774	7.21233	217	225	7.21233	MD02G1058500	0	3774	7.08863	11.3127	429	433	11.3127	MD02G1058500	0	3774	12.5141	479	488	12.5141	MD02G1058500	0	3774
MD02G1058700	213.236	144.806	176.196	11.1539	176.196	11.1539	20.207	0.00154299	0.00892709	XP_008387095	E3 ubiquitin-protein ligase ATL42 [Malus domestica]	AT4G28890.1	RING/U-box superfamily protein	137.342	1722	1742	137.342	MD02G1058700	0	1299	55.8788	604	614	55.8788	MD02G1058700	0	1299	135.13	1421	1451	135.13	MD02G1058700	0	1299	109.45	9.18455	117	121	9.18455	MD02G1058700	0	1299	31.0678	402	417	31.0678	MD02G1058700	0	1299
MD02G1060100	22.8757	15.1369	17.5226	8.79819	17.5226	8.79819	24.3548	0.000928371	0.00646657	XP_017185386	uncharacterized protein LOC103426647 isoform X1 [Malus domestica]	AT2G44970.2	alpha/beta-Hydrolases superfamily protein	4.30143	84	84	4.30143	MD02G1060100	0	2000	4.43322	75	75	4.43322	MD02G1060100	0	2000	3.26632	54	54	3.26632	MD02G1060100	0	2000	4.00032	1.77482	36	36	1.77482	MD02G1060100	0	2000	2.51627	52	52	2.51627	MD02G1060100	0	2000
MD02G1060500	19.9625	5.07824	-15.3923	-3.58961	-15.3923	-3.58961	46.3061	0.00015282	0.00231674	XP_008387183	LOW QUALITY PROTEIN: dolichyl-diphosphooligosaccharide--protein glycosyltransferase subunit STT3A [Malus domestica]	AT5G19690.1	STT3A staurosporin and temperature sensitive 3-like A	21.5671	562	565	21.5671	MD02G1060500	0	2683	19.9602	442	453	19.9602	MD02G1060500	0	2683	19.2983	425	428	19.2983	MD02G1060500	0	2683	20.2752	20.8742	561	568	20.8742	MD02G1060500	0	2683	19.19	526	532	19.19	MD02G1060500	0	2683
MD02G1061500	46.5506	24.0287	-32.7434	-2.8224	-32.7434	-2.8224	13.7548	0.00425628	0.0175447	XP_008337353	VTE6-related protein At5g19930 [Malus domestica]	AT5G19930.2	"Protein of unknown function DUF92, transmembrane "	40.046	592	592	40.046	MD02G1061500	0	1514	53.878	690	690	53.878	MD02G1061500	0	1514	39.952	500	500	39.952	MD02G1061500	0	1514	44.6253	45.5232	699	699	45.5232	MD02G1061500	0	1514	46.8556	733	733	46.8556	MD02G1061500	0	1514
MD02G1061700	140.266	87.6063	-114.783	-5.03519	-114.783	-5.03519	133.036	7.06744e-06	0.00059039	XP_009374054	serine/threonine protein phosphatase 2A 57 kDa regulatory subunit B	AT5G25510.1	Protein phosphatase 2A regulatory B subunit family protein	113.125	2191	2197	113.125	MD02G1061700	0	1989	120.894	2014	2034	120.894	MD02G1061700	0	1989	112.338	1826	1847	112.338	MD02G1061700	0	1989	115.452	135.335	2704	2730	135.335	MD02G1061700	0	1989	159.499	3249	3278	159.499	MD02G1061700	0	1989
MD02G1062000	23.85	17.5018	-20.52	-2.20746	-20.52	-2.20746	101.205	1.58034e-05	0.000801589	XP_008337356	"palmitoyl-acyl carrier protein thioesterase, chloroplastic-like [Malus domestica]"	AT1G08510.1	FATB fatty acyl-ACP thioesterases B	28.8593	520	605	28.8593	MD02G1062000	0	2147	31.0002	447	563	31.0002	MD02G1062000	0	2147	28.5674	420	507	28.5674	MD02G1062000	0	2147	29.4756	40.2763	756	877	40.2763	MD02G1062000	0	2147	35.1598	640	780	35.1598	MD02G1062000	0	2147
MD02G1062300	75.8792	50.0683	64.2093	21.6327	64.2093	21.6327	74.2876	3.90267e-05	0.00118011	XP_008386760	uncharacterized protein LOC103449249 [Malus domestica]	AT4G13395.1	"DVL10, RTFL12 ROTUNDIFOLIA like 12 "	3.91751	7	7	3.91751	MD02G1062300	0	183	9.6901	14	15	9.6901	MD02G1062300	0	183	7.27171	11	11	7.27171	MD02G1062300	0	183	6.95977	5.38804	10	10	5.38804	MD02G1062300	0	183	4.2308	8	8	4.2308	MD02G1062300	0	183
MD02G1062900	31.4861	11.1716	-25.8455	-12.3706	-25.8455	-12.3706	29.4337	0.000549824	0.00471233	XP_008386744	peroxiredoxin-2B-like [Malus domestica]	AT1G65980.1	TPX1 thioredoxin-dependent peroxidase 1	24.267	295	295	24.267	MD02G1062900	0	1245	27.537	290	290	27.537	MD02G1062900	0	1245	32.5515	335	335	32.5515	MD02G1062900	0	1245	28.1185	18.2155	230	230	18.2155	MD02G1062900	0	1245	28.4508	366	366	28.4508	MD02G1062900	0	1245
MD02G1064100	25.5514	14.6302	-19.5839	-3.39902	-19.5839	-3.39902	36.0158	0.000312174	0.00340999	XP_008387236	uncharacterized protein LOC103449686 [Malus domestica]	AT2G22795.1	unknown protein; BEST Arabidopsis thaliana protein match is: unknown protein (TAIR:AT4G37820.1); Has 799854 Blast hits to 188815 proteins in 4452 species: Archae - 4529; Bacteria - 144236; Metazoa - 287749; Fungi - 87083; Plants - 43826; Viruses - 3662; Other Eukaryotes - 228769 (source: NCBI BLink).	15.217	241	241	15.217	MD02G1064100	0	1622	18.5127	254	254	18.5127	MD02G1064100	0	1622	19.2426	258	258	19.2426	MD02G1064100	0	1622	17.6575	23.8296	392	392	23.8296	MD02G1064100	0	1622	32.2797	541	541	32.2797	MD02G1064100	0	1622
MD02G1064200	9.81331	4.83273	-7.91585	#DIV/0!	-7.91585	#DIV/0!	16.7232	0.00255704	0.0123727	XP_008390689	uncharacterized protein LOC103452938 [Malus domestica]	AT1G52140.1	unknown protein; BEST Arabidopsis thaliana protein match is: unknown protein (TAIR:AT3G16330.1); Has 114 Blast hits to 114 proteins in 15 species: Archae - 0; Bacteria - 0; Metazoa - 0; Fungi - 0; Plants - 114; Viruses - 0; Other Eukaryotes - 0 (source: NCBI BLink).	0.596823	5	5	0.596823	MD02G1064200	0	858	0.137785	1	1	0.137785	MD02G1064200	0	858	0.281993	2	2	0.281993	MD02G1064200	0	858	0.338867	8.96374	78	78	8.96374	MD02G1064200	0	858	9.81331	87	87	9.81331	MD02G1064200	0	858
MD02G1064400	12.0968	9.5213	-11.5216	-38.9674	-11.5216	-38.9674	80.5539	3.08207e-05	0.00104944	XP_008390708	probable RNA-dependent RNA polymerase 3 [Malus domestica]	AT2G19910.1	RNA-dependent RNA polymerase family protein	4.91434	175	175	4.91434	MD02G1064400	0	3647	7.32589	226	226	7.32589	MD02G1064400	0	3647	4.77663	144	144	4.77663	MD02G1064400	0	3647	5.67229	12.0852	447	447	12.0852	MD02G1064400	0	3647	11.1985	422	422	11.1985	MD02G1064400	0	3647
MD02G1064500	16.8483	6.59329	-14.7542	-13.916	-14.7542	-13.916	26.9277	0.00070392	0.00545952	XP_008390717	uncharacterized protein LOC103452970 [Malus domestica]			7.46925	54	104	7.46925	MD02G1064500	0	1426	10.8602	49	131	10.8602	MD02G1064500	0	1426	9.50153	50	112	9.50153	MD02G1064500	0	1426	9.27701	16.4566	119	238	16.4566	MD02G1064500	0	1426	17.1706	114	253	17.1706	MD02G1064500	0	1426
MD02G1064700	15.3524	5.88596	-10.8252	-4.29518	-10.8252	-4.29518	18.0625	0.00208442	0.0108492	XP_008390717	uncharacterized protein LOC103452970 [Malus domestica]			10.8179	183	259	10.8179	MD02G1064700	0	2452	10.6552	141	221	10.6552	MD02G1064700	0	2452	7.89395	103	160	7.89395	MD02G1064700	0	2452	9.789	12.2246	226	304	12.2246	MD02G1064700	0	2452	18.1166	317	459	18.1166	MD02G1064700	0	2452
MD02G1064800	81.7795	41.82	-65.4481	-3.44498	-65.4481	-3.44498	96.2443	1.83136e-05	0.000840526	XP_008362959	NADP-dependent malic enzyme [Malus domestica]	AT5G25880.1	"ATNADP-ME3, NADP-ME3 NADP-malic enzyme 3 "	87.1272	1850	2046	87.1272	MD02G1064800	0	2405	99.835	1737	2031	99.835	MD02G1064800	0	2405	89.6874	1562	1783	89.6874	MD02G1064800	0	2405	92.2165	83.9647	1770	2048	83.9647	MD02G1064800	0	2405	97.866	2115	2432	97.866	MD02G1064800	0	2405
MD02G1065300	39.2463	27.2157	31.9307	10.2612	31.9307	10.2612	44.146	0.000175168	0.00248898	XP_007203624	uncharacterized protein LOC18769223 isoform X1 [Prunus persica]	AT2G40570.1	initiator tRNA phosphoribosyl transferase family protein	3.007	68	68	3.007	MD02G1065300	0	2316	3.47103	68	68	3.47103	MD02G1065300	0	2316	3.86534	74	74	3.86534	MD02G1065300	0	2316	3.44779	1.87325	44	44	1.87325	MD02G1065300	0	2316	6.72776	161	161	6.72776	MD02G1065300	0	2316
MD02G1065400	241.024	109.898	-191.084	-4.55468	-191.084	-4.55468	26.7416	0.000717552	0.00552442	XP_008362960	uncharacterized protein LOC103426655 isoform X1 [Malus domestica]	AT4G15450.1	Senescence/dehydration-associated protein-related	87.0184	1380	1396	87.0184	MD02G1065400	0	1643	117.428	1586	1632	117.428	MD02G1065400	0	1643	97.2658	1280	1321	97.2658	MD02G1065400	0	1643	100.571	286.261	4688	4770	286.261	MD02G1065400	0	1643	196.917	3250	3343	196.917	MD02G1065400	0	1643
MD02G1065500	17.2437	10.9518	-13.5353	-3.50965	-13.5353	-3.50965	22.5283	0.00114899	0.00742023	XP_008387283	cytochrome B5-like protein [Malus domestica]	AT1G60660.1	"B5 #5, ATCB5LP, CB5LP cyto"	19.3353	155	155	19.3353	MD02G1065500	0	821	18.5752	129	129	18.5752	MD02G1065500	0	821	13.851	94	94	13.851	MD02G1065500	0	821	17.2538	18.4952	154	154	18.4952	MD02G1065500	0	821	16.739	142	142	16.739	MD02G1065500	0	821
MD02G1065600	29.7094	13.9718	23.1633	3.56951	23.1633	3.56951	31.721	0.000446117	0.0041818	XP_008387272	uncharacterized protein LOC103449718 [Malus domestica]	AT2G19880.2	Nucleotide-diphospho-sugar transferases superfamily protein	10.9444	241	246	10.9444	MD02G1065600	0	2302	8.2168	155	160	8.2168	MD02G1065600	0	2302	7.88281	150	150	7.88281	MD02G1065600	0	2302	9.01468	25.1429	576	587	25.1429	MD02G1065600	0	2302	14.6725	344	349	14.6725	MD02G1065600	0	2302
MD02G1065900	7.88219	1.96939	-6.03354	-3.91285	-6.03354	-3.91285	17.5867	0.00223785	0.0113454	XP_008387310	"probable 3-hydroxyisobutyrate dehydrogenase-like 1, mitochondrial [Malus domestica]"	AT4G29120.1	6-phosphogluconate dehydrogenase family protein	6.46173	70	93	6.46173	MD02G1065900	0	1474	6.17563	48	77	6.17563	MD02G1065900	0	1474	6.07336	48	74	6.07336	MD02G1065900	0	1474	6.23691	6.2211	55	93	6.2211	MD02G1065900	0	1474	8.79814	88	134	8.79814	MD02G1065900	0	1474
MD02G1066300	11.8749	4.69082	-8.30207	-2.47462	-8.30207	-2.47462	12.5194	0.00541339	0.0207362	XP_008390812	receptor-like protein kinase HSL1 [Malus domestica]	AT5G25930.1	Protein kinase family protein with leucine-rich repeat domain	15.1159	435	454	15.1159	MD02G1066300	0	3076	11.1455	279	290	11.1455	MD02G1066300	0	3076	15.5348	371	395	15.5348	MD02G1066300	0	3076	13.9321	13.0143	379	406	13.0143	MD02G1066300	0	3076	12.711	380	404	12.711	MD02G1066300	0	3076
MD02G1066500	200.084	152.195	181.394	11.2244	181.394	11.2244	243.415	1.18033e-06	0.000273958	XP_008387327	hexokinase-1-like [Malus domestica]	AT2G19860.1	"ATHXK2, HXK2 hexokinase 2 "	44.4638	900	900	44.4638	MD02G1066500	0	2073	34.0458	597	597	34.0458	MD02G1066500	0	2073	43.1261	739	739	43.1261	MD02G1066500	0	2073	40.5452	22.7834	479	479	22.7834	MD02G1066500	0	2073	15.7331	335	337	15.7331	MD02G1066500	0	2073
MD02G1067200	51.0332	35.2516	39.958	2.66976	39.958	2.66976	27.378	0.000672326	0.0053122	XP_017185411	"probable glutamate carboxypeptidase 2, partial [Malus domestica]"	AT5G19740.1	Peptidase M28 family protein	25.6474	881	881	25.6474	MD02G1067200	0	3518	30.5461	909	909	30.5461	MD02G1067200	0	3518	35.1783	1021	1023	35.1783	MD02G1067200	0	3518	30.4573	17.8256	636	636	17.8256	MD02G1067200	0	3518	36.0654	1311	1311	36.0654	MD02G1067200	0	3518
MD02G1067400	190.254	161.648	178.689	568.727	178.689	568.727	352.894	3.9068e-07	0.000185741	XP_008387382	uncharacterized protein LOC103449833 [Malus domestica]	AT5G56550.1	"OXS3, ATOXS3 oxidative stress 3 "	0	0	0	0	MD02G1067400	0	891	0.265363	2	2	0.265363	MD02G1067400	0	891	0.678871	5	5	0.678871	MD02G1067400	0	891	0.314745	0.553317	5	5	0.553317	MD02G1067400	0	891	2.82409	26	26	2.82409	MD02G1067400	0	891
MD02G1067500	13.132	10.3091	-12.1351	-11.0893	-12.1351	-11.0893	100.424	1.6167e-05	0.000804917	XP_008387371	mitogen-activated protein kinase kinase 6 [Malus domestica]	AT5G56580.1	"ATMKK6, ANQ1, MKK6 MAP kinase kinase 6 "	6.48393	82	83	6.48393	MD02G1067500	0	1311	9.01748	96	100	9.01748	MD02G1067500	0	1311	9.96589	105	108	9.96589	MD02G1067500	0	1311	8.4891	12.5602	165	167	12.5602	MD02G1067500	0	1311	14.026	187	190	14.026	MD02G1067500	0	1311
MD02G1068100	17.5623	3.26489	-12.98	-2.1587	-12.98	-2.1587	46.1536	0.000154268	0.00233017	XP_009352574	derlin-1 [Pyrus x bretschneideri]	AT4G29330.1	DER1 DERLIN-1	21.7745	263	263	21.7745	MD02G1068100	0	1237	21.4075	206	224	21.4075	MD02G1068100	0	1237	21.5153	204	220	21.5153	MD02G1068100	0	1237	21.5658	26.9419	322	338	26.9419	MD02G1068100	0	1237	21.9847	268	281	21.9847	MD02G1068100	0	1237
MD02G1068700	55.4514	42.9415	50.836	4.16919	50.836	4.16919	54.1805	9.73648e-05	0.00184258	XP_009352582	uncharacterized protein LOC103943930 isoform X2 [Pyrus x bretschneideri]	AT4G29230.1	"anac075, NAC075 NAC domain containing protein 75 "	33.2383	708	714	33.2383	MD02G1068700	0	2200	19.2912	352	359	19.2912	MD02G1068700	0	2200	25.6247	462	466	25.6247	MD02G1068700	0	2200	26.0514	13.1319	287	293	13.1319	MD02G1068700	0	2200	22.0393	488	501	22.0393	MD02G1068700	0	2200
MD02G1068900	23.4991	15.3704	19.7776	13.2688	19.7776	13.2688	119.573	9.67904e-06	0.000657162	XP_008387449	ATP-dependent 6-phosphofructokinase 3-like [Malus domestica]	AT4G26270.1	PFK3 phosphofructokinase 3	3.58881	67	67	3.58881	MD02G1068900	0	1912	2.90602	47	47	2.90602	MD02G1068900	0	1912	4.04937	64	64	4.04937	MD02G1068900	0	1912	3.51473	1.13453	22	22	1.13453	MD02G1068900	0	1912	1.51851	30	30	1.51851	MD02G1068900	0	1912
MD02G1069500	18.1364	6.59152	-12.6756	-19.9172	-12.6756	-19.9172	14.0517	0.00402838	0.0169263	XP_018502168	zinc finger CCCH domain-containing protein 20-like [Pyrus x bretschneideri]	AT2G19810.1	CCCH-type zinc finger family protein	5.12915	61	61	5.12915	MD02G1069500	0	1218	4.07652	42	42	4.07652	MD02G1069500	0	1218	3.47629	35	35	3.47629	MD02G1069500	0	1218	4.22732	12.062	149	149	12.062	MD02G1069500	0	1218	18.5136	233	233	18.5136	MD02G1069500	0	1218
MD02G1069600	18.1775	9.97217	-16.705	-15.9759	-16.705	-15.9759	248.833	1.10556e-06	0.000273958	XP_008337640	putative disease resistance protein RGA3 [Malus domestica]	AT1G51880.1	RHS6 root hair specific 6	7.42563	388	404	7.42563	MD02G1069600	0	5572	7.55313	340	356	7.55313	MD02G1069600	0	5572	6.23111	272	287	6.23111	MD02G1069600	0	5572	7.06996	18.8991	1015	1068	18.8991	MD02G1069600	0	5572	18.3589	996	1057	18.3589	MD02G1069600	0	5572
MD02G1069700	27.7324	12.825	-22.9222	-40.3359	-22.9222	-40.3359	27.3965	0.000671067	0.0053068	XP_017180042	putative disease resistance protein RGA3 [Malus domestica]	AT3G14470.1	NB-ARC domain-containing disease resistance protein	5.66581	73	79	5.66581	MD02G1069700	0	1428	10.1827	107	123	10.1827	MD02G1069700	0	1428	7.53975	78	89	7.53975	MD02G1069700	0	1428	7.7961	27.9646	379	405	27.9646	MD02G1069700	0	1428	24.0593	304	355	24.0593	MD02G1069700	0	1428
MD02G1070900	7.40916	3.4851	-5.9488	-48.5729	-5.9488	-48.5729	47.6774	0.000140573	0.00221518	XP_017185412	putative disease resistance protein RGA3 [Malus domestica]	AT3G14470.1	NB-ARC domain-containing disease resistance protein	3.26198	51	58	3.26198	MD02G1070900	0	1821	1.88268	27	29	1.88268	MD02G1070900	0	1821	2.05943	28	31	2.05943	MD02G1070900	0	1821	2.40136	7.47224	127	138	7.47224	MD02G1070900	0	1821	5.36778	89	101	5.36778	MD02G1070900	0	1821
MD02G1072000	35.0481	13.3718	-24.0508	-3.3785	-24.0508	-3.3785	10.4462	0.00851084	0.0284426	ONH97878	hypothetical protein PRUPE_7G215700 [Prunus persica]	AT3G61640.1	"AGP20, AtAGP20 arabinogalactan protein 20 "	17.7924	121	123	17.7924	MD02G1072000	0	708	23.8776	139	143	23.8776	MD02G1072000	0	708	19.3081	110	113	19.3081	MD02G1072000	0	708	20.326	42.8943	303	308	42.8943	MD02G1072000	0	708	22.5545	161	165	22.5545	MD02G1072000	0	708
MD02G1072200	16.3246	5.60966	-11.2629	-2.3453	-11.2629	-2.3453	9.85952	0.0098039	0.0315756	XP_008387506	IAA-amino acid hydrolase ILR1-like 4 [Malus domestica]	AT1G51760.1	"IAR3, JR3 peptidase M20/M25/M40 family protein "	12.6794	220	220	12.6794	MD02G1072200	0	1777	17.4302	259	262	17.4302	MD02G1072200	0	1777	13.6156	200	200	13.6156	MD02G1072200	0	1777	14.5751	7.54629	136	136	7.54629	MD02G1072200	0	1777	12.6353	232	232	12.6353	MD02G1072200	0	1777
MD02G1072800	174.63	93.6176	-140.748	-2.28195	-140.748	-2.28195	24.7129	0.000891897	0.00631341	XP_008344008	60S ribosomal protein L28-1-like [Malus domestica]	AT2G19730.3	Ribosomal L28e protein family	216.209	1729	1729	216.209	MD02G1072800	0	819	267.906	1842	1856	267.906	MD02G1072800	0	819	267.504	1804	1811	267.504	MD02G1072800	0	819	250.539	135.2	1116	1123	135.2	MD02G1072800	0	819	181.151	1529	1533	181.151	MD02G1072800	0	819
MD02G1073100	140.477	68.1809	103.914	3.34106	103.914	3.34106	16.4596	0.00266651	0.0127508	XP_008387602	probable caffeoyl-CoA O-methyltransferase At4g26220 [Malus domestica]	AT4G26220.1	S-adenosyl-L-methionine-dependent methyltransferases superfamily protein	50.3854	503	521	50.3854	MD02G1073100	0	1059	63.2958	521	567	63.2958	MD02G1073100	0	1059	47.9787	400	420	47.9787	MD02G1073100	0	1059	53.8866	39.3846	395	423	39.3846	MD02G1073100	0	1059	59.6761	614	653	59.6761	MD02G1073100	0	1059
MD02G1073400	43.9167	22.6937	35.208	3.81412	35.208	3.81412	24.0552	0.000960427	0.00660748	XP_008337635	probable caffeoyl-CoA O-methyltransferase At4g26220 [Malus domestica]	AT4G26220.1	S-adenosyl-L-methionine-dependent methyltransferases superfamily protein	13.6673	226	229	13.6673	MD02G1073400	0	1716	17.1542	242	249	17.1542	MD02G1073400	0	1716	18.0475	245	256	18.0475	MD02G1073400	0	1716	16.2897	10.8599	179	189	10.8599	MD02G1073400	0	1716	16.4683	287	292	16.4683	MD02G1073400	0	1716
MD02G1073500	42.9004	24.0215	32.0461	3.21195	32.0461	3.21195	9.35039	0.0111466	0.0347437	XP_008337638	filaggrin isoform X2 [Malus domestica]	AT2G19710.1	Regulator of Vps4 activity in the MVB pathway protein	16.5464	670	670	16.5464	MD02G1073500	0	4147	12.8852	452	452	12.8852	MD02G1073500	0	4147	14.0316	481	481	14.0316	MD02G1073500	0	4147	14.4877	38.9221	1629	1637	38.9221	MD02G1073500	0	4147	12.7888	547	548	12.7888	MD02G1073500	0	4147
MD02G1073700	55.564	42.3857	-49.3904	-2.16182	-49.3904	-2.16182	52.3068	0.000107743	0.00193906	XP_008344014	uncharacterized protein LOC103406802 [Malus domestica]	AT4G26210.2	Mitochondrial ATP synthase subunit G protein	88.0197	800	801	88.0197	MD02G1073700	0	932	95.0066	746	749	95.0066	MD02G1073700	0	932	92.6781	710	714	92.6781	MD02G1073700	0	932	91.9015	68.7669	650	650	68.7669	MD02G1073700	0	932	70.9232	679	683	70.9232	MD02G1073700	0	932
MD02G1074300	13.0445	6.01545	-9.9306	-2.14467	-9.9306	-2.14467	12.7578	0.00516001	0.020043	XP_009352612	probable protein arginine N-methyltransferase 1.2 [Pyrus x bretschneideri]	AT4G29510.1	"ATPRMT11, PRMT11, ATPRMT1B, PRMT1B arginine methyltransferase 11 "	18.1468	235	261	18.1468	MD02G1074300	0	1473	18.7	186	233	18.7	MD02G1074300	0	1473	18.9716	177	231	18.9716	MD02G1074300	0	1473	18.6061	12.5176	144	187	12.5176	MD02G1074300	0	1473	14.4545	176	220	14.4545	MD02G1074300	0	1473
MD02G1074500	12.0232	6.20811	-8.84685	-4.12811	-8.84685	-4.12811	25.5992	0.000809474	0.00595277	XP_017190972	LOW QUALITY PROTEIN: pentatricopeptide repeat-containing protein At4g39530 [Malus domestica]	AT5G11780.1	unknown protein; Has 37 Blast hits to 37 proteins in 12 species: Archae - 0; Bacteria - 0; Metazoa - 0; Fungi - 3; Plants - 34; Viruses - 0; Other Eukaryotes - 0 (source: NCBI BLink).	12.0576	243	243	12.0576	MD02G1074500	0	2064	11.6272	203	203	11.6272	MD02G1074500	0	2064	9.55373	163	163	9.55373	MD02G1074500	0	2064	11.0795	11.6086	243	243	11.6086	MD02G1074500	0	2064	9.6123	204	205	9.6123	MD02G1074500	0	2064
MD02G1076800	13.125	8.08909	10.517	30.5365	10.517	30.5365	37.3462	0.000281762	0.00321152	XP_008344017	cytidine deaminase 1-like [Malus domestica]	AT2G19570.1	"CDA1, AT-CDA1, DESZ cytidine deaminase 1 "	1.58257	14	14	1.58257	MD02G1076800	0	906	0.913393	6	7	0.913393	MD02G1076800	0	906	0.534105	4	4	0.534105	MD02G1076800	0	906	1.01002	0	0	0	0	MD02G1076800	0	906	1.06821	10	10	1.06821	MD02G1076800	0	906
MD02G1077600	14.6423	4.67413	-10.1077	-5.35565	-10.1077	-5.35565	11.8094	0.00627325	0.0229262	XP_008387851	ectonucleotide pyrophosphatase/phosphodiesterase family member 3 [Malus domestica]	AT4G29680.1	Alkaline-phosphatase-like family protein	6.97969	99	101	6.97969	MD02G1077600	0	1482	7.1793	90	90	7.1793	MD02G1077600	0	1482	5.71406	66	70	5.71406	MD02G1077600	0	1482	6.62435	12.7742	181	192	12.7742	MD02G1077600	0	1482	8.16291	123	125	8.16291	MD02G1077600	0	1482
MD02G1079200	137.465	96.5059	110.513	63.8221	110.513	63.8221	79.7511	3.17347e-05	0.00107151	NP_001280755	beta-galactosidase precursor [Malus domestica]	AT4G26140.1	BGAL12 beta-galactosidase 12	2.47441	77	77	2.47441	MD02G1079200	0	3187	1.96599	52	53	1.96599	MD02G1079200	0	3187	2.99875	78	79	2.99875	MD02G1079200	0	3187	2.47972	1.70162	55	55	1.70162	MD02G1079200	0	3187	2.55082	84	84	2.55082	MD02G1079200	0	3187
MD02G1079600	29.7409	8.72046	-22.2681	-3.83867	-22.2681	-3.83867	32.6189	0.000412545	0.00400455	XP_008387968	WD-40 repeat-containing protein MSI4 isoform X2 [Malus domestica]	AT2G19520.1	"FVE, ACG1, MSI4, NFC4, NFC04, ATMSI4 Transducin family protein / WD-40 repeat family protein "	25.5794	498	525	25.5794	MD02G1079600	0	2102	33.2386	518	591	33.2386	MD02G1079600	0	2102	30.1574	491	524	30.1574	MD02G1079600	0	2102	29.6584	30.7718	603	656	30.7718	MD02G1079600	0	2102	28.2696	547	614	28.2696	MD02G1079600	0	2102
MD02G1079700	18.0617	5.27607	-12.8226	-3.88575	-12.8226	-3.88575	13.9231	0.00412507	0.0171625	XP_008387979	transmembrane protein 258 [Malus domestica]	AT4G29735.1	unknown protein; FUNCTIONS IN: molecular_function unknown; INVOLVED IN: biological_process unknown; LOCATED IN: endomembrane system; EXPRESSED IN: 23 plant structures; EXPRESSED DURING: 15 growth stages; CONTAINS InterPro DOMAIN/s: Uncharacterised protein family UPF0197 (InterPro:IPR007915); Has 30201 Blast hits to 17322 proteins in 780 species: Archae - 12; Bacteria - 1396; Metazoa - 17338; Fung…	16.4126	125	125	16.4126	MD02G1079700	0	780	18.9454	125	125	18.9454	MD02G1079700	0	780	16.4402	106	106	16.4402	MD02G1079700	0	780	17.2661	11.8827	93	94	11.8827	MD02G1079700	0	780	13.4002	108	108	13.4002	MD02G1079700	0	780
MD02G1080200	7.107	4.1914	-5.41225	-2.24564	-5.41225	-2.24564	80.6362	3.07289e-05	0.0010479	XP_008354434	zinc finger CCCH domain-containing protein 64-like [Malus domestica]	AT5G56900.2	CwfJ-like family protein / zinc finger (CCCH-type) family protein	10.3389	244	244	10.3389	MD02G1080200	0	2417	10.1736	206	208	10.1736	MD02G1080200	0	2417	8.75904	169	175	8.75904	MD02G1080200	0	2417	9.75719	9.62758	232	236	9.62758	MD02G1080200	0	2417	9.64992	239	241	9.64992	MD02G1080200	0	2417
MD02G1081000	12.8243	5.20355	-7.88404	-2.0193	-7.88404	-2.0193	8.4525	0.0141788	0.0415492	XP_009361615	uncharacterized protein LOC103951872 isoform X1 [Pyrus x bretschneideri]	AT3G47560.1	alpha/beta-Hydrolases superfamily protein	14.6735	147	147	14.6735	MD02G1081000	0	1026	15.4399	134	134	15.4399	MD02G1081000	0	1026	16.7431	142	142	16.7431	MD02G1081000	0	1026	15.6188	8.26481	86	86	8.26481	MD02G1081000	0	1026	11.5079	122	122	11.5079	MD02G1081000	0	1026
MD02G1081900	37.7891	16.5848	-30.6545	-3.4421	-30.6545	-3.4421	37.4625	0.000279294	0.00319246	XP_008344025	30S ribosomal protein S16-like isoform X1 [Malus domestica]	AT5G56940.1	Ribosomal protein S16 family protein	44.0354	437	439	44.0354	MD02G1081900	0	1021	39.0204	329	337	39.0204	MD02G1081900	0	1021	46.5652	381	393	46.5652	MD02G1081900	0	1021	43.207	32.352	326	335	32.352	MD02G1081900	0	1021	36.5885	373	386	36.5885	MD02G1081900	0	1021
MD02G1082500	57.9687	43.1057	-54.8753	-17.8961	-54.8753	-17.8961	50.3603	0.000120148	0.00205003	XP_009349378	uncharacterized protein LOC103940922 [Pyrus x bretschneideri]	AT2G19460.1	Protein of unknown function (DUF3511)	24.9989	93	93	24.9989	MD02G1082500	0	381	32.5801	105	105	32.5801	MD02G1082500	0	381	38.1023	116	120	38.1023	MD02G1082500	0	381	31.8938	56.6762	219	219	56.6762	MD02G1082500	0	381	57.9153	224	228	57.9153	MD02G1082500	0	381
MD02G1082700	33.8137	9.71141	-23.8971	-2.93625	-23.8971	-2.93625	45.2463	0.000163277	0.00239321	XP_018504074	"DEAD-box ATP-dependent RNA helicase 3, chloroplastic-like [Pyrus x bretschneideri]"	AT3G13920.1	"EIF4A1, RH4, TIF4A1 eukaryotic translation initiation factor 4A1 "	40.5224	598	603	40.5224	MD02G1082700	0	1524	36.769	454	474	36.769	MD02G1082700	0	1524	28.8149	358	363	28.8149	MD02G1082700	0	1524	35.3687	37.5901	566	581	37.5901	MD02G1082700	0	1524	36.8321	557	580	36.8321	MD02G1082700	0	1524
MD02G1084100	23.3045	17.6519	16.8322	2.06156	16.8322	2.06156	32.3446	0.000422434	0.00407032	XP_008354447	U-box domain-containing protein 34-like [Malus domestica]	AT5G57035.1	U-box domain-containing protein kinase family protein	15.2892	408	408	15.2892	MD02G1084100	0	2733	17.8216	412	412	17.8216	MD02G1084100	0	2733	14.7401	333	333	14.7401	MD02G1084100	0	2733	15.9503	14.6477	406	406	14.6477	MD02G1084100	0	2733	17.3162	489	489	17.3162	MD02G1084100	0	2733
MD02G1084600	82.9669	45.8165	60.3893	213.06	60.3893	213.06	29.2454	0.00055974	0.00477016	XP_008388301	protein phosphatase 2C 77-like [Malus domestica]	AT5G57050.2	"ABI2, AtABI2 Protein phosphatase 2C family protein "	0.383038	8	8	0.383038	MD02G1084600	0	2139	0.331611	6	6	0.331611	MD02G1084600	0	2139	2.20571	39	39	2.20571	MD02G1084600	0	2139	0.973454	0.322678	7	7	0.322678	MD02G1084600	0	2139	0.361962	8	8	0.361962	MD02G1084600	0	2139
MD02G1085200	28.9685	20.3763	20.0255	2.38873	20.0255	2.38873	18.1554	0.00205613	0.0107595	XP_018504102	uncharacterized protein LOC103951901 [Pyrus x bretschneideri]	AT4G26060.1	Ribosomal protein L18ae family	16.993	185	186	16.993	MD02G1085200	0	1121	14.026	133	133	14.026	MD02G1085200	0	1121	12.8421	119	119	12.8421	MD02G1085200	0	1121	14.6204	14.3372	163	163	14.3372	MD02G1085200	0	1121	15.9716	185	185	15.9716	MD02G1085200	0	1121
MD02G1085300	17.5022	10.0665	-14.7609	-3.67611	-14.7609	-3.67611	26.2629	0.000754281	0.00569256	XP_009361659	UBP1-associated proteins 1C-like [Pyrus x bretschneideri]	AT2G19385.1	zinc ion binding	21.7157	301	303	21.7157	MD02G1085300	0	1429	21.6749	248	262	21.6749	MD02G1085300	0	1429	17.4393	191	206	17.4393	MD02G1085300	0	1429	20.2766	18.906	266	274	18.906	MD02G1085300	0	1429	15.9155	228	235	15.9155	MD02G1085300	0	1429
MD02G1085700	6.68906	4.68472	5.88716	2.31328	5.88716	2.31328	77.7042	3.42348e-05	0.00111118	XP_008388493	uncharacterized membrane protein C776.05-like [Malus domestica]	AT5G35460.1	unknown protein; CONTAINS InterPro DOMAIN/s: Protein of unknown function DUF2838 (InterPro:IPR021261); Has 1807 Blast hits to 1807 proteins in 277 species: Archae - 0; Bacteria - 0; Metazoa - 736; Fungi - 347; Plants - 385; Viruses - 0; Other Eukaryotes - 339 (source: NCBI BLink).	4.41979	64	64	4.41979	MD02G1085700	0	1483	4.62354	58	58	4.62354	MD02G1085700	0	1483	4.40502	53	54	4.40502	MD02G1085700	0	1483	4.48278	9.30826	138	140	9.30826	MD02G1085700	0	1483	11.0941	167	170	11.0941	MD02G1085700	0	1483
MD02G1085900	37.374	30.8717	-35.406	-3.6381	-35.406	-3.6381	18.9498	0.00183377	0.0100039	XP_008388473	ankyrin repeat-containing protein At5g02620-like [Malus domestica]	AT5G51160.1	Ankyrin repeat family protein	46.8797	937	937	46.8797	MD02G1085900	0	2047	49.8403	857	863	49.8403	MD02G1085900	0	2047	49.761	839	842	49.761	MD02G1085900	0	2047	48.827	38.9684	807	809	38.9684	MD02G1085900	0	2047	16.3112	339	345	16.3112	MD02G1085900	0	2047
MD02G1086000	21.081	10.287	-17.5276	-8.2771	-17.5276	-8.2771	18.2176	0.00203744	0.0106972	XP_009361668	PHD finger protein ALFIN-LIKE 4-like [Pyrus x bretschneideri]	AT5G20510.1	AL5 alfin-like 5	14.7488	105	107	14.7488	MD02G1086000	0	743	20.8435	131	131	20.8435	MD02G1086000	0	743	17.2589	106	106	17.2589	MD02G1086000	0	743	17.6171	23.091	173	174	23.091	MD02G1086000	0	743	14.9793	113	115	14.9793	MD02G1086000	0	743
MD02G1086200	8.43695	4.87389	5.68272	11.7424	5.68272	11.7424	10.7444	0.00794005	0.0271012	XP_008344031	nuclear transcription factor Y subunit A-3-like [Malus domestica]	AT1G72830.1	"HAP2C, ATHAP2C, NF-YA3 nuclear factor Y, subunit A3 "	0.413917	7	7	0.413917	MD02G1086200	0	1732	0.614303	9	9	0.614303	MD02G1086200	0	1732	0.558775	8	8	0.558775	MD02G1086200	0	1732	0.528998	1.93559	33	34	1.93559	MD02G1086200	0	1732	0.447018	8	8	0.447018	MD02G1086200	0	1732
MD02G1086400	12.1445	5.50014	-8.71999	-3.41628	-8.71999	-3.41628	26.8227	0.00071157	0.00549995	XP_008388405	phospholipid:diacylglycerol acyltransferase 1 isoform X2 [Malus domestica]	AT5G13640.1	"ATPDAT, PDAT, PDAT1 phospholipid:diacylglycerol acyltransferase "	12.9984	339	339	12.9984	MD02G1086400	0	2671	11.9503	259	270	11.9503	MD02G1086400	0	2671	10.4171	226	230	10.4171	MD02G1086400	0	2671	11.7886	11.0377	290	299	11.0377	MD02G1086400	0	2671	12.4281	325	343	12.4281	MD02G1086400	0	2671
MD02G1086500	40.6887	11.8466	-29.0603	-4.58979	-29.0603	-4.58979	9.2801	0.0113509	0.0351952	XP_009361676	protein Brevis radix-like 4 [Pyrus x bretschneideri]	AT5G20540.1	"ATBRXL4, BRX-LIKE4, BRXL4 BREVIS RADIX-like 4 "	13.2531	244	246	13.2531	MD02G1086500	0	1901	23.0095	370	370	23.0095	MD02G1086500	0	1901	15.3366	237	241	15.3366	MD02G1086500	0	1901	17.1997	24.5854	472	474	24.5854	MD02G1086500	0	1901	42.2042	829	829	42.2042	MD02G1086500	0	1901
MD02G1086700	169.622	64.445	122.645	2.2706	122.645	2.2706	12.9544	0.00496285	0.0194974	XP_008388537	vacuolar protein sorting-associated protein 2 homolog 1 [Malus domestica]	AT2G06530.1	VPS2.1 SNF7 family protein	106.317	1085	1117	106.317	MD02G1086700	0	1076	101.409	866	923	101.409	MD02G1086700	0	1076	81.8491	694	728	81.8491	MD02G1086700	0	1076	96.5252	181.257	1879	1978	181.257	MD02G1086700	0	1076	117.467	1220	1306	117.467	MD02G1086700	0	1076
MD02G1087000	13.9487	10.2239	-11.7255	-5.92713	-11.7255	-5.92713	31.55	0.000452919	0.00421752	XP_007203787	mechanosensitive ion channel protein 10 [Prunus persica]	AT5G12080.3	"MSL10, ATMSL10 mechanosensitive channel of small conductance-like 10 "	13.8034	345	348	13.8034	MD02G1087000	0	2582	14.972	305	327	14.972	MD02G1087000	0	2582	13.5406	278	289	13.5406	MD02G1087000	0	2582	14.1053	4.62073	121	121	4.62073	MD02G1087000	0	2582	5.69732	138	152	5.69732	MD02G1087000	0	2582
MD02G1087300	49.4634	35.6784	-42.4853	-2.48514	-42.4853	-2.48514	47.9146	0.000138588	0.00220179	XP_009361682	40S ribosomal protein S3-1-like [Pyrus x bretschneideri]	AT5G35530.1	Ribosomal protein S3 family protein	72.9076	579	593	72.9076	MD02G1087300	0	833	71.3856	463	503	71.3856	MD02G1087300	0	833	68.9832	453	475	68.9832	MD02G1087300	0	833	71.0922	58.7109	476	496	58.7109	MD02G1087300	0	833	49.6097	403	427	49.6097	MD02G1087300	0	833
MD02G1087400	16.3965	8.32091	-11.9499	-3.38546	-11.9499	-3.38546	21.1322	0.00136714	0.00828031	XP_009361683	protein ELF4-LIKE 3 [Pyrus x bretschneideri]	AT1G17455.2	ELF4-L4 ELF4-like 4	4.90738	46	46	4.90738	MD02G1087400	0	960	7.75813	63	63	7.75813	MD02G1087400	0	960	5.67069	45	45	5.67069	MD02G1087400	0	960	6.11207	5.54631	54	54	5.54631	MD02G1087400	0	960	10.4844	104	104	10.4844	MD02G1087400	0	960
MD02G1088400	6.85162	4.75798	-5.53455	-2.26975	-5.53455	-2.26975	25.1658	0.000848448	0.00612556	XP_009340430	mediator of RNA polymerase II transcription subunit 20a-like isoform X1 [Pyrus x bretschneideri]	AT2G28230.1	TATA-binding related factor (TRF) of subunit 20 of Mediator complex	8.14019	84	86	8.14019	MD02G1088400	0	1082	7.32041	66	67	7.32041	MD02G1088400	0	1082	10.7334	91	96	10.7334	MD02G1088400	0	1082	8.73135	10.2975	109	113	10.2975	MD02G1088400	0	1082	9.57062	107	107	9.57062	MD02G1088400	0	1082
MD02G1089300	6.93749	5.29113	5.96781	46.1213	5.96781	46.1213	94.7015	1.92019e-05	0.000865445	XP_008385601	beta-glucosidase BoGH3B-like [Malus domestica]	AT5G20950.2	Glycosyl hydrolase family protein	0.181909	2	2	0.181909	MD02G1089300	0	1126	0	0	0	0	MD02G1089300	0	1126	0.214875	2	2	0.214875	MD02G1089300	0	1126	0.132262	0.175135	2	2	0.175135	MD02G1089300	0	1126	0.515699	6	6	0.515699	MD02G1089300	0	1126
MD02G1090000	11.1408	6.56661	-8.40717	-3.79447	-8.40717	-3.79447	28.2854	0.000614183	0.00503513	XP_009361700	MOB kinase activator-like 1A isoform X2 [Pyrus x bretschneideri]	AT5G45550.1	Mob1/phocein family protein	4.46303	56	57	4.46303	MD02G1090000	0	1308	4.51908	49	50	4.51908	MD02G1090000	0	1308	2.03474	22	22	2.03474	MD02G1090000	0	1308	3.67229	10.7044	142	142	10.7044	MD02G1090000	0	1308	7.54703	101	102	7.54703	MD02G1090000	0	1308
MD02G1090100	31.8271	15.9318	-26.3793	-4.67274	-26.3793	-4.67274	15.9185	0.00291154	0.0135615	XP_009361701	uncharacterized protein At1g04910-like [Pyrus x bretschneideri]	AT5G35570.1	O-fucosyltransferase family protein	33.2811	880	880	33.2811	MD02G1090100	0	2708	30.9954	707	710	30.9954	MD02G1090100	0	2708	36.4086	815	815	36.4086	MD02G1090100	0	2708	33.5617	32.4786	889	892	32.4786	MD02G1090100	0	2708	16.5469	463	463	16.5469	MD02G1090100	0	2708
MD02G1090200	8.91522	2.57781	-7.47808	-6.60435	-7.47808	-6.60435	82.4348	2.88124e-05	0.00101555	XP_009337227	uncharacterized protein LOC103929725 [Pyrus x bretschneideri]	AT2G06040.1	"CONTAINS InterPro DOMAIN/s: Leucine-rich repeat, cysteine-containing subtype (InterPro:IPR006553); BEST Arabidopsis thaliana protein match is: RNI-like superfamily protein (TAIR:AT5G21900.1); Has 5028 Blast hits to 2547 proteins in 240 species: Archae - 0; Bacteria - 125; Metazoa - 2326; Fungi - 765; Plants - 1373; Viruses - 0; Other Eukaryotes - 439 (source: NCBI BLink). "	7.89235	170	170	7.89235	MD02G1090200	0	2206	8.03847	150	150	8.03847	MD02G1090200	0	2206	8.82908	161	161	8.82908	MD02G1090200	0	2206	8.2533	8.09012	181	181	8.09012	MD02G1090200	0	2206	8.59872	196	196	8.59872	MD02G1090200	0	2206
MD02G1091400	7.0099	2.74164	-5.90802	#DIV/0!	-5.90802	#DIV/0!	47.0524	0.000145985	0.00226022	XP_009337223	uncharacterized protein LOC103929720 [Pyrus x bretschneideri]	AT2G06005.1	FIP1 FRIGIDA interacting protein 1	3.70904	49	49	3.70904	MD02G1091400	0	1353	5.15516	55	59	5.15516	MD02G1091400	0	1353	2.68237	26	30	2.68237	MD02G1091400	0	1353	3.84886	5.68432	69	78	5.68432	MD02G1091400	0	1353	7.0099	90	98	7.0099	MD02G1091400	0	1353
MD02G1091800	282.286	163.775	242.617	4.60484	242.617	4.60484	88.4495	2.34524e-05	0.000934276	XP_008388788	thiol protease aleurain-like [Malus domestica]	AT3G45310.1	Cysteine proteinases superfamily protein	105.496	1448	1541	105.496	MD02G1091800	0	1496	109.369	1275	1384	109.369	MD02G1091800	0	1496	117.659	1348	1455	117.659	MD02G1091800	0	1496	110.841	68.4803	964	1039	68.4803	MD02G1091800	0	1496	68.8325	970	1064	68.8325	MD02G1091800	0	1496
MD02G1091900	73.2242	27.7977	-71.2247	-10.4166	-71.2247	-10.4166	85.3887	2.59963e-05	0.000972735	XP_018498627	serine/threonine-protein kinase At5g01020-like isoform X1 [Pyrus x bretschneideri]	AT2G05940.1	Protein kinase superfamily protein	79.459	1567	1568	79.459	MD02G1091900	0	2021	78.9103	1348	1349	78.9103	MD02G1091900	0	2021	77.9961	1299	1303	77.9961	MD02G1091900	0	2021	78.7885	54.0574	1108	1108	54.0574	MD02G1091900	0	2021	60.577	1264	1265	60.577	MD02G1091900	0	2021
MD02G1093500	94.0234	61.7804	-83.194	-3892.91	-83.194	-3892.91	53.6193	0.000100328	0.00187011	XP_008388846	subtilisin-like protease SBT1.8 [Malus domestica]	AT2G05920.1	Subtilase family protein	22.5108	595	595	22.5108	MD02G1093500	0	2707	34.0639	777	780	34.0639	MD02G1093500	0	2707	19.0378	425	426	19.0378	MD02G1093500	0	2707	25.2042	86.8724	2385	2385	86.8724	MD02G1093500	0	2707	68.7503	1922	1923	68.7503	MD02G1093500	0	2707
[truncated: 8,070 more rows]
[truncated: 52 more columns]

## Sheet: qPCR validation-primers
Validation of RNA-Seq data by RT-qPCR analysis of 12 selected transcripts
[truncated: 49 more rows]

## Sheet: Clusters
Contig ID	Tair code	Annotation	T1_Rep1 - RPKM	T1_Rep2 - RPKM	T1_Rep3 - RPKM	T2_Rep1 - RPKM	T2_Rep2 - RPKM	T2_Rep3 - RPKM	T3_Rep1 - RPKM	T3_Rep2 - RPKM	T3_Rep3 - RPKM	T4_Rep1 - RPKM	T4_Rep2 - RPKM	T4_Rep3 - RPKM	T1-Means	T2-Means	T3-Means	T4-Means	Cluster
[truncated: 8,923 more rows]

[truncated: 5 more sheets: GlueGo-GOE, cell-cycle related, cell wall related, lipid related, triterpene related]
